# Supplementary material for: Machine-learning based prediction and analysis of prognostic risk factors in patients with candidemia and bacteraemia: a 5-year analysis
Source: PeerJ. 2022 Jun 15;10:e13594. doi: 10.7717/peerj.13594 (PMC9206432; doi:10.7717/peerj.13594)
Supplement: Supplemental Information 1 [file peerj-10-13594-s001.xlsx]

## Sheet: Sheet1
	Candida albicans (n=35)	Candida parapsilosis (n=151)	Candida guilliermondi (n=123)	Candida glabrata (n=20)	Candida tropicalis (n=25)	Cryptoccus neoformans (n=9)	All candida (n=367)	Other candida species Candida lusitaniae (n=2) Candida krusei (n=1) Streptomyces (n=1)
Male	20	93	76	17	19	4	231
Age	62.00(45.50 , 72.50)	63.00(53.00 , 71.00)	60.00(52.50,71.00)	66.00(60.00 , 76.00)	57.00(50.00 , 66.00)	47.00(39.00 , 53.00)	61.00(52.00,71.00)
>65 years old	13	59	42	11	7	0	133
Hypoproteinemia	25	103	77	10	22	8	249
Stay in ICU during hospitalization	20	75	52	13	5	1	169
Solid tumor	9	88	74	8	3	0	182
Hematological malignancies	0	1	0	0	9	0	10
Diabetes	4	22	17	3	4	0	50
Renal failure	6	17	5	1	6	1	37
Pancreatitis	3	12	20	0	1	0	37
Length of stay (>10 days)	33	148	123	18	24	8	358
Length of stay in ICU	3.00(0.00,20.50)	0.00(0.00,16.00)	0.00(0.00,7.50)	10.00(0.00,25.50)	0.00(0.00,0.00)	0.00(0.00,0.00)	0.00(0.00,12.50)
Long-term use of broad-spectrum antibiotics (> 2 weeks)	17	89	53	10	18	6	196
Recent surgery(< 2 weeks)	11	90	82	7	7	0	198
Invasive mechanical ventilation	17	68	43	9	3	0	143
Urinary catheter	22	127	107	17	9	0	285
Gastric tube	17	98	75	12	9	0	213
Central venous catheter	16	107	85	9	9	1	229
Drainage catheter	8	121	97	11	7	0	245
Total parenteral nutrition	17	138	120	10	12	0	298
Endotoxic shock	8	15	15	2	3	0	43
Death (within 30 days)	14	29	15	7	10	1	79
Combine 3 or more antibiotics	14	76	49	7	13	3	164
Glucocorticoid use during hospitalization (>2 weeks)	3	6	4	1	2	4	21
Multiple hospitalizations within 2 years (>2 times)	22	81	79	15	20	5	224
Persistent invasive mycosis	14	71	41	6	7	7	146
Serum albumin (g/l)	26.20(21.50, 31.25)	27.60(23.95 , 31.45)	28.20(25.00 , 31.75)	30.05(26.80, 31.80)	23.75(22.80 , 28.23)	21.00(19.00 , 23.10)	27.65(23.60 , 31.08)
Serum creatinine (μmol/L)	67.00(49.50, 92.25)	61.00(45.00, 79.00)	57.00(43.25, 70.75)	67.50(43.75, 100.50)	69.00(47.50, 101.00)	49.00(40.00, 57.00)	60.00(45.00, 80.00)
Leukocyte (10^9/l)	8.84(6.94, 12.64)	7.26(4.95, 10.14)	5.91(4.34, 9.01)	8.80(6.48, 11.94)	5.17(0.14, 10.44)	3.62(2.79, 5.18)	6.81(4.43, 10.16)
Serum bilirubin (μmol/l)	14.30(8.95, 21.40)	14.60(9.00, 28.05)	13.20(8.00, 22.70)	10.10(6.68, 21.53)	9.65(7.05, 14.18)	4.90(4.10, 6.80)	13.30(7.90, 23.95)
Neutrophils (10^9/l)	6.75(4.63, 9.42)	5.79(3.89, 8.33)	4.60(3.31, 7.47)	6.89(4.78, 10.89)	4.45(0.00, 8.58)	2.94(1.90, 4.47)	5.30(3.53, 8.33)
Lymphocyte (10^9/l)	0.75(0.56, 1.14)	0.76(0.54, 1.11)	0.68(0.45, 0.99)	0.78(0.55, 1.23)	0.22(0.08, 0.67)	0.44(0.31, 0.50)	0.69(0.46, 1.02)
C-reactive protein (mg/l)	89.90(15.00, 139.50)	75.20(9.05, 115.00)	56.00(0.00, 101.00)	75.10(28.78, 125.00)	71.80(9.81, 128.25)	16.30(8.15, 64.40)	69.20(8.36, 114.00)
Procalcitonin (ng/ml)	0.35(0.00, 1.43)	0.31(0.09, 0.85)	0.26(0.00, 0.74)	0.43(0.11, 1.23)	0.52(0.09, 1.10)	0.19(0.10, 0.27)	0.31(0.00, 0.93)
