# Supplementary material for: Machine-learning based prediction and analysis of prognostic risk factors in patients with candidemia and bacteraemia: a 5-year analysis
Source: PeerJ. 2022 Jun 15;10:e13594. doi: 10.7717/peerj.13594 (PMC9206432; doi:10.7717/peerj.13594)
Supplement: Supplemental Information 2 [file peerj-10-13594-s002.xlsx]

## Sheet: Sheet1
Bacterial species	number
Acinetobacter baumannii	81
Enterococcus faecium	49
Pseudomonas aeruginosa	46
Escherichia coli	37
Klebsiella pneumoniae	31
Staphylococcus aureus	29
Staphylococcus epidermidis	28
Staphylococcus hominis	21
Stenotrophomonas maltophilia	14
Staphylococcus haemolyticus	12
Burkholderia cepacia	10
Diphthemid bacillus	7
Staphylococcus saprophyticus	6
Serratia marcescens	6
Enterococcus faecalis	6
Enterobacter aerogenes	5
Enterobacter cloacae	4
Staphylococcus cohnii	4
Klebsiella oxytoca	4
Pseudomonas putida	4
Viridans streptococci	3
Proteus mirabilis	3
Proteus vulgaris	3
Staphylococcus lentus	2
Bacteroides thetaiotaomicron	2
Bacteroides fragilis	2
Corynebacterium striatum	2
Chryseobacterium indologenes	1
Citrobacter braakii	1
Hafnia alvei	1
Bacteroides ovatus	1
Morganella morganii	1
Staphylococcus capitis subsp. Capitis	1
Bacillus pumilus	1
Kluyvera ascorbata	1
Peptostreptococcus anaerobius	1
Staphylococcus warneri	1
Alcaligenes xylosoxidans	1
