# Supplementary material for: Machine-learning based prediction and analysis of prognostic risk factors in patients with candidemia and bacteraemia: a 5-year analysis
Source: PeerJ. 2022 Jun 15;10:e13594. doi: 10.7717/peerj.13594 (PMC9206432; doi:10.7717/peerj.13594)
Supplement: Supplemental Information 3 [file peerj-10-13594-s003.xlsx]

## Sheet: Sheet1
	Antifungal agent	MIC (μg/ mL)	sensitive	Dose-dependent sensitivity	Not sensitive
Candida albicans	fluconazole (n=35)	<1	33	0	2
	voriconazole (n=35)	<0.06	34	1	0
	itraconazole (n=35)	<0.125	33	1	1
	amphotericin B (n=35)	<0.5	35	0	0
	flucytosine (n=35)	<4	34	0	1
Candida parapsilosis	fluconazole (n=148)	<1	148	0	0
	voriconazole (n=148)	<0.06	148	0	0
	itraconazole (n=147)	<0.125	147	0	0
	amphotericin B (n=145)	<0.5	145	0	0
	flucytosine (n=148)	<4	148	0	0
Candida guilliermondii	fluconazole (n=122)	<1	120	2	0
	voriconazole (n=122)	<0.06	122	0	0
	itraconazole (n=122)	<0.125	118	4	0
	amphotericin B (n=122)	<0.5	122	0	0
	flucytosine (n=122)	<4	122	0	0
Candida glabrata	fluconazole (n=20)	<1	3	17	0
	voriconazole (n=20)	<0.06	16	4	0
	itraconazole(n=20)	<0.125	16	4	0
	amphotericin B(n=20)	<0.5	20	0	0
	flucytosine (n=20)	<4	20	0	0
Candida tropicalis	fluconazole (n=25)	<1	17	2	6
	voriconazole (n=25)	<0.06	16	3	6
	itraconazole (n=25)	<0.125	20	3	2
	amphotericin B (n=25)	<0.5	25	0	0
	flucytosine (n=25)	<4	25	0	0
Cryptococcus neoformans	fluconazole (n=3)	<1	2	0	1
	voriconazole (n=3)	<0.125	3	0	0
	itraconazole (n=3)	<0.125	1	2	0
	amphotericin B (n=3)	<0.5	3	0	0
	flucytosine (n=3)	<4	3	0	0
All fungi	fluconazole (n=353)	<1	323	21	9
	voriconazole (n=353)	<0.125	339	8	6
	itraconazole (n=353)	<0.125	335	14	4
	amphotericin B (n=353)	<0.5	353	0	0
	flucytosine (n=353)	<4	352	0	1
