# Supplementary material for: Machine-learning based prediction and analysis of prognostic risk factors in patients with candidemia and bacteraemia: a 5-year analysis
Source: PeerJ. 2022 Jun 15;10:e13594. doi: 10.7717/peerj.13594 (PMC9206432; doi:10.7717/peerj.13594)
Supplement: Supplemental Information 4 [file peerj-10-13594-s004.py]

import pandas as pd
import numpy as np
from sklearn.ensemble import RandomForestClassifier
from sklearn.metrics import accuracy_score, confusion_matrix, precision_score, recall_score, f1_score, roc_curve, auc
from sklearn.model_selection import train_test_split
from sklearn.svm import SVC
from sklearn.linear_model import LogisticRegression
import matplotlib.pyplot as plt

# 处理后的数据
data_orig = pd.read_excel('../data/cleaned_nianzhu_data.xlsx')
print(data_orig.shape)

print("==================================")
print('Train set shape: ', data_orig.shape)
print('阳性样本数: ', data_orig['预后死1生0'].sum(), '例')
print("==================================")


# 预测'预后死1生0'

# C: '是否白色念珠菌（0=否，1=是）'
# D: '单独真菌与多种真菌感染（单独=1，多种=2）'
# V: '持续性真菌感染（否=0，是=1）空  未测=2'
# Y: '预后死1生0'
# AL: '是否伴有菌血症（细菌种类）0-未测0 1=不伴有 2=伴有'
# 提取标签
label = data_orig['预后死1生0']
# 删除标签
data_orig.drop(['预后死1生0'], axis=1, inplace=True)

# 填充空缺值
data_orig = data_orig.fillna(data_orig.mean())

print("Empty: \n", data_orig.isnull().sum().sum())

# print(data_orig.info())

rf_clf = RandomForestClassifier(n_estimators=100)
svm_clf = SVC(probability=True)
lr_clf = LogisticRegression()


# 划分训练集和测试集
label = label.values
data = data_orig.values
X_train, X_test, y_train, y_test = train_test_split(data, label, test_size=0.3, random_state=42)

rf_clf.fit(X_train, y_train)
print("threshold = 0.36".center(50, "="))
pred_proba = rf_clf.predict_proba(X_test)[:, 1]
pred_rf = pred_proba > 0.36
print('rf-------Confusion matrix: \n', confusion_matrix(y_test, pred_rf))
print('rf Precision: ', precision_score(y_test, pred_rf))
print('rf Recall: ', recall_score(y_test, pred_rf))
print('rf f1: ', f1_score(y_test, pred_rf))
print('rf ACC', accuracy_score(y_test, pred_rf))
fpr_rf, tpr_rf, thresholds_rf = roc_curve(y_test, pred_proba, pos_label=1)
print('rf AUC', auc(fpr_rf, tpr_rf))

importances = rf_clf.feature_importances_
indices = np.argsort(importances)[::-1]
for f in range(X_train.shape[1]):
    print("%2d) %-*s %f" % (f + 1, 30, data_orig.columns[indices[f]], importances[indices[f]]))

lr_clf.fit(X_train, y_train)
print("LogisticRegression".center(50, "="))
pred_proba_lr = lr_clf.predict_proba(X_test)[:, 1]
pred_lr = pred_proba_lr > 0.5
print('LR-------Confusion matrix: \n', confusion_matrix(y_test, pred_lr))
print('LR Precision: ', precision_score(y_test, pred_lr))
print('LR Recall: ', recall_score(y_test, pred_lr))
print('LR f1: ', f1_score(y_test, pred_lr))
print('LR ACC', accuracy_score(y_test, pred_lr))
fpr_lr, tpr_lr, thresholds_lr = roc_curve(y_test, pred_proba_lr)
print('LR AUC', auc(fpr_lr, tpr_lr))

svm_clf.fit(X_train, y_train)
print(" SVM ".center(50, "="))
pred_proba_svm = svm_clf.predict_proba(X_test)[:, 1]
pred_svm = pred_proba_svm > 0.5
print('svm-------Confusion matrix: \n', confusion_matrix(y_test, pred_svm))
print('svm Precision: ', precision_score(y_test, pred_svm))
print('svm Recall: ', recall_score(y_test, pred_svm))
print('svm f1: ', f1_score(y_test, pred_svm))
print('svm ACC', accuracy_score(y_test, pred_svm))
fpr_svm, tpr_svm, thresholds_svm = roc_curve(y_test, pred_proba_svm)
print('svm AUC', auc(fpr_svm, tpr_svm))

print("作图")
plt.plot(fpr_rf, tpr_rf, label='RF (auc: %0.3f)' % auc(fpr_rf, tpr_rf))
plt.plot(fpr_lr, tpr_lr, label='LR (auc: %0.3f)' % auc(fpr_lr, tpr_lr))
plt.plot(fpr_svm, tpr_svm, label='SVM (auc: %0.3f)' % auc(fpr_svm, tpr_svm))
plt.legend(loc='lower right')
plt.axis([-0.05, 1.05, -0.05, 1.05])
plt.title("ROC Curves")
plt.xlabel('False Positive Rate')
plt.ylabel('True Positive Rate')
plt.show()
