# Supplementary material for: Machine-learning based prediction and analysis of prognostic risk factors in patients with candidemia and bacteraemia: a 5-year analysis
Source: PeerJ. 2022 Jun 15;10:e13594. doi: 10.7717/peerj.13594 (PMC9206432; doi:10.7717/peerj.13594)
Supplement: Supplemental Information 5 [file peerj-10-13594-s005.xlsx]

## Sheet: Sheet1
Specimen Serial Number	Gender（male=1，female=2）	Age	Strain code	Candida albicans（0=Yes，1=No）	Candida species	single fungal and multi-fungal infections（single=1，multi=2）	Solid tumor（Yes=0，No=1）	Diabetes（No=0，Yes=1）	Pancreatitis（N=0，Yes=1）	Total parenteral nutrition（No=0，Yes=1）	Renal failure（No=0，Yes=1）	Recent surgery (within 2 weeks)（No=0，Yes=1）	Urinary catheter（No=0，Yes=1）	Gastric tube（No=0，Yes=1）	Central venous catheter（No=0，Yes=1）	Drainage catheter（No=0，Yes=1）	Hypoproteinemia（No=0，Yes=1）	Invasive mechanical ventilation（No=0，Yes=1）	Endotoxic shock（No=0，Yes=1）	Multiple hospitalizations within 2 years（N=0，Yes=1）	Persistent fungal infection（No=0，Yes=1）Not measured=2	Length of stay（day）	Length of stay in ICU（day）	Specimen type	test method	Death (Death=1 Survival=0)	Serum albumin level(g/l)	Neutrophil count（10~9/L）	Lymphocyte count（10~9/L）	CD4/CD8	CD4	CD8	CD3	Serum creatinine level(1g/l)	Leukocyte count(10~9/L)	Total bilirubin level（umol/l）	CRP（mg/l）	PCT（ng/ml）
61702285	2	55	cpa	0	Candida parapsilosis	1	0	0	1	1	0	0	0	0	0	0	1	0	0	1	0	15	0	blood	blood culture	0	25.6	6.12	0.67	NA	NA	NA	NA	50	7.15	26.5	NA	NA
61700100	1	38	cpa	0	Candida parapsilosis	1	0	0	1	1	0	0	0	0	0	0	1	0	0	0	1	17	0	blood	blood culture	0	20.2	4.64	1.15	NA	NA	NA	NA	91	6.25	38.2	NA	NA
61504238	1	76	cpa	0	Candida parapsilosis	1	1	0	0	1	0	0	0	0	0	0	0	0	0	1	0	73	0	blood	blood culture	0	35.2	4.12	0.79	NA	NA	NA	NA	58	5	30	NA	NA
61307897	2	35	cne	0	Cryptococcus neoformans	1	0	0	0	0	0	0	0	0	0	0	1	0	0	1	1	6	0	blood	blood culture	1	19	1.95	0.31	0.11	15	137	159	39	2.35	8.8	56.8	0.12
61306365	2	59	cal	1	Candida albicans	1	0	0	0	0	0	1	1	1	1	0	1	1	0	0	2	4	0	blood	blood culture	1	21.2	12.1	0.75	0.89	120	135	255	256	13.22	20.3	79.5	>100.00
61304906	1	60	cgl	0	Candida glabrata	1	1	0	0	0	0	0	0	0	0	0	1	0	0	1	2	8	0	blood	blood culture	1	26.5	6.69	1.23	0.68	250	369	634	59	9.51	6.8	78.3	11.68
61408407	2	70	cpa	0	Candida parapsilosis	1	1	0	0	1	0	1	1	1	1	1	1	0	0	0	2	18	0	blood	blood culture	0	22.7	6.57	0.33	NA	NA	NA	NA	47	7.13	7	NA	NA
61404296	1	66	cgu	0	Candida guilliermondi	1	1	0	0	1	0	1	1	1	0	1	1	0	0	0	1	23	0	blood	blood culture	0	27.9	7.73	0.33	NA	NA	NA	NA	61	8.39	20.3	97.7	1.14
61609478	2	42	cgu	0	Candida guilliermondi	1	0	0	1	1	0	1	1	0	1	1	1	0	0	1	2	26	0	blood	blood culture	0	28.4	3.36	1.28	NA	NA	NA	NA	35	4.93	71.9	NA	NA
61400665	1	74	cgu	0	Candida guilliermondi	1	1	0	0	1	0	1	1	0	1	0	1	0	0	1	2	33	0	blood	blood culture	0	21.1	4.5	0.52	NA	NA	NA	NA	67	5.25	11.7	NA	NA
61701941	2	69	cpa	0	Candida parapsilosis	1	1	0	0	1	0	1	1	1	1	1	1	1	0	0	2	22	3	blood	blood culture	0	24.2	9.96	0.77	NA	NA	NA	NA	50	11.28	13.5	101	1.98
61405892	2	64	cal	1	Candida albicans	1	0	0	0	0	0	1	1	1	1	1	1	1	1	0	2	4	4	blood	blood culture	0	22.8	0	0	NA	NA	NA	NA	99	10.21	20.1	341	77.62
61608126	2	15	cgu	0	Candida guilliermondi	1	0	0	0	1	0	0	0	0	0	0	0	0	0	1	2	17	0	blood	blood culture	0	35.4	1.49	0.83	NA	NA	NA	NA	48	2.55	5.5	36.8	0.78
61505632	1	62	cpa	0	Candida parapsilosis	1	1	0	0	1	0	0	0	1	1	1	1	0	1	1	1	6	1	blood	blood culture	1	27	9.69	2.54	0.55	549	999	1590	37	12.45	31.2	NA	NA
61702397	1	53	cpa	0	Candida parapsilosis	1	1	0	0	1	0	1	1	1	0	1	1	0	0	0	2	21	0	blood	blood culture	0	26.3	4.41	0.69	NA	NA	NA	NA	55	5.9	9.1	131	0.11
61300276	1	54	cpa	0	Candida parapsilosis	1	1	0	0	1	0	0	1	0	1	1	0	0	0	0	2	21	0	blood	blood culture	0	34.6	3.89	0.84	NA	NA	NA	NA	60	5.09	138.7	NA	NA
61308503	2	28	cgu	0	Candida guilliermondi	1	1	0	0	1	0	1	1	1	1	1	1	0	0	1	2	25	0	blood	blood culture	0	28.8	4.85	0.29	NA	NA	NA	NA	45	5.24	13.4	NA	NA
61505970	2	38	cal	1	Candida albicans	2	0	0	0	1	1	0	0	0	0	0	1	0	0	1	1	30	0	blood	blood culture	0	20.2	13.5	2.01	NA	NA	NA	NA	90	16.36	9.6	132	0.54
61601052	1	90	cgl	0	Candida glabrata	1	0	0	0	1	0	1	1	1	1	1	0	1	0	0	0	11	7	blood	blood culture	1	40	19.23	0.53	NA	NA	NA	NA	165	20.4	10.4	NA	NA
61702546	1	78	cpa	0	Candida parapsilosis	1	1	0	0	1	0	1	1	1	1	1	1	1	0	0	2	25	2	blood	blood culture	0	28.1	2.82	0.22	NA	NA	NA	NA	66	3.26	5.1	81.7	0.36
61605640	1	76	cgu	0	Candida guilliermondi	1	1	0	0	1	0	1	1	1	0	1	1	0	0	1	2	69	2	blood	blood culture	0	28.8	4.29	1.41	NA	NA	NA	NA	56	5.78	10.1	46.5	0.66
61406064	2	77	cpa	0	Candida parapsilosis	1	0	1	0	0	0	0	0	0	0	0	0	0	0	0	2	17	0	blood	blood culture	0	31.5	5.74	1.64	NA	NA	NA	NA	76	7.99	7	20.3	9.7
61505185	2	41	cne	0	Cryptococcus neoformans	1	0	0	0	0	0	0	0	0	0	0	1	0	0	0	1	20	0	blood	blood culture	0	21	1.75	0.45	0.06	64	1140	1301	49	2.79	4.2	8.15	0.23
61705456	1	49	cpa	0	Candida parapsilosis	1	1	0	0	1	0	1	1	1	0	1	1	0	0	0	0	20	0	blood	blood culture	0	23.6	3.49	0.23	NA	NA	NA	NA	75	3.85	55.4	83.3	0.51
61601774	2	36	cgu	0	Candida guilliermondi	1	0	0	1	1	0	0	0	0	0	0	0	0	0	0	2	20	0	blood	blood culture	0	31.1	2.87	0.38	NA	NA	NA	NA	55	3.72	17.3	NA	NA
61508902	1	52	ctr	0	Candida tropicalis	1	0	0	0	1	0	1	1	0	0	1	1	0	0	0	0	21	0	blood	blood culture	0	24.3	5.15	0.5	NA	NA	NA	NA	42	5.98	4.7	NA	NA
61308505	1	63	cgu	0	Candida guilliermondi	1	1	0	0	1	0	1	1	1	1	1	1	0	0	1	0	25	0	blood	blood culture	0	29	3.8	0.69	NA	NA	NA	NA	101	5.13	7.3	NA	NA
61610312	2	81	cgu	0	Candida guilliermondi	1	1	0	0	1	0	1	1	1	1	1	0	0	0	1	2	17	2	blood	blood culture	0	31	8.06	1.19	NA	NA	NA	NA	46	10.2	11.4	NA	NA
61400257	1	89	clu	0	Candida lusitaniae	1	0	0	0	0	1	0	1	0	0	0	1	1	0	0	2	6	6	blood	blood culture	1	25.9	8.54	0.83	1.65	76	46	121	122	9.65	5.9	93.5	1.02
61604903	2	81	cgu	0	Candida guilliermondi	1	1	1	0	1	0	0	1	0	1	0	1	0	0	1	2	12	0	blood	blood culture	0	20.7	1.14	0.44	NA	NA	NA	NA	39	1.9	5	NA	NA
61505950	1	42	cpa	0	Candida parapsilosis	1	0	0	0	0	1	0	0	0	0	0	1	0	0	0	0	13	0	blood	blood culture	0	21.4	9.06	0.86	NA	NA	NA	NA	944	11.03	3	168	1.35
61400781	1	60	cgu	0	Candida guilliermondi	1	1	0	0	1	0	1	1	1	0	1	0	0	0	1	2	17	0	blood	blood culture	0	34.3	8.42	0.76	NA	NA	NA	NA	78	10.21	17.8	NA	NA
61601512	2	75	cpa	0	Candida parapsilosis	1	0	0	1	1	0	0	0	0	1	0	0	0	0	0	2	17	0	catheter，blood	Fungal culture	0	34.3	3.21	1.26	NA	NA	NA	NA	58	4.62	4.9	NA	NA
61606582	1	37	ctr	0	Candida tropicalis	1	0	0	0	0	0	0	0	0	0	0	1	0	1	1	0	18	0	blood	blood culture	0	20.7	0	0.03	NA	NA	NA	NA	72	0.03	15.4	61.2	0.13
61405644	2	59	cpa	0	Candida parapsilosis	1	1	0	0	1	0	1	1	1	0	1	1	0	0	0	0	20	0	blood	blood culture	0	27.1	8.83	0.58	NA	NA	NA	NA	43	9.79	6.4	2.49	NA
61701671	1	53	cgu	0	Candida guilliermondi	1	1	0	0	1	0	1	1	1	1	1	0	0	0	1	2	21	0	blood	blood culture	0	31.6	7.98	0.52	NA	NA	NA	NA	68	9.07	22.5	96.7	0.11
61604709	1	53	cgu	0	Candida guilliermondi	1	1	0	0	1	0	1	1	1	1	1	1	0	0	1	2	22	0	blood	blood culture	0	27	5.83	1.59	NA	NA	NA	NA	97	7.96	11.9	147	0.76
61701816	1	52	ctr	0	Candida tropicalis	1	0	0	0	0	1	1	1	0	0	0	1	0	0	1	1	23	0	blood	blood culture	0	23.1	8.52	1.37	NA	NA	NA	NA	282	12.18	14.7	5.93	2.86
61701385	1	71	cpa	0	Candida parapsilosis	1	1	0	0	1	0	1	1	1	0	1	1	0	0	1	2	23	0	blood	blood culture	0	26.3	3.15	0.48	NA	NA	NA	NA	61	3.79	7.1	156	22.2
61608739	2	74	cgu	0	Candida guilliermondi	1	0	1	1	1	0	0	0	0	1	0	0	0	0	0	2	23	0	blood	blood culture	0	33.9	7.18	1.63	NA	NA	NA	NA	103	10.21	4.1	NA	NA
61400136	2	48	cgu	0	Candida guilliermondi	1	1	0	0	1	0	1	1	1	0	1	0	0	0	0	2	24	0	blood	blood culture	0	32.8	3.81	0.39	NA	NA	NA	NA	45	4.39	5.5	97.7	0.26
61401470	1	48	cpa	0	Candida parapsilosis	1	1	0	0	1	0	1	1	1	1	1	1	0	0	1	0	25	0	blood	blood culture	0	22.7	4.93	0.56	NA	NA	NA	NA	53	5.68	19.1	138	0.24
61608578	1	40	cpa	0	Candida parapsilosis	1	0	0	0	1	0	1	1	0	0	1	0	0	0	0	2	27	0	blood	blood culture	0	41.6	7.23	0.3	NA	NA	NA	NA	65	7.58	12.1	NA	0.51
61404183	2	64	cgu	0	Candida guilliermondi	1	1	0	0	1	0	1	1	1	0	1	0	0	0	1	2	28	0	blood	blood culture	0	31.2	1.43	0.38	NA	NA	NA	NA	41	2.08	3.9	47.8	40.76
61607504	2	34	cgu	0	Candida guilliermondi	1	0	0	0	1	0	1	1	0	1	1	1	0	0	0	0	29	0	blood	blood culture	0	20.1	8.08	0.51	NA	NA	NA	NA	35	9.04	6.9	138	0.22
61605621	2	59	cgu	0	Candida guilliermondi	1	1	0	0	1	0	1	1	1	1	1	1	0	0	0	0	32	0	blood	blood culture	0	27.3	3.25	0.44	NA	NA	NA	NA	40	4.3	7.4	101	3.29
61604007	1	64	cpa	0	Candida parapsilosis	1	1	0	0	1	0	1	1	1	0	1	1	0	0	0	0	33	0	blood	blood culture	0	29.5	4.89	0.16	NA	NA	NA	NA	66	5.26	7.1	135	0.22
61405771	1	63	cgu	0	Candida guilliermondi	1	1	0	0	1	0	0	1	0	1	1	1	0	0	0	2	49	0	blood	blood culture	0	27.8	4.93	1	NA	NA	NA	NA	46	6.32	41	NA	NA
61702373	1	80	cpa	0	Candida parapsilosis	1	0	0	0	1	0	1	1	1	0	1	0	1	0	0	0	15	3	blood	blood culture	0	36.6	7.25	0.27	NA	NA	NA	NA	48	7.72	5.5	47	0.37
61605149	1	72	cgu	0	Candida guilliermondi	1	1	0	0	1	0	1	1	1	1	0	0	0	0	1	0	16	3	blood	blood culture	0	33.2	4.59	0.62	3.13	292	93	398	56	5.92	11.8	87.2	0.4
61605042	1	76	cgl	0	Candida glabrata	1	0	0	0	1	0	1	1	0	0	1	1	0	0	0	2	16	5	blood	blood culture	0	29.4	14.34	0.55	NA	NA	NA	NA	43	16.64	12.2	55	0.43
61607682	1	78	cgu	0	Candida guilliermondi	1	1	0	0	1	0	1	1	1	1	1	1	1	0	0	2	23	1	blood	blood culture	0	22.8	5.26	0.4	NA	NA	NA	NA	73	5.91	9.3	32.7	0.16
61303198	1	64	cpa	0	Candida parapsilosis	1	1	1	0	1	0	1	1	1	1	1	1	1	0	1	2	23	3	blood	blood culture	0	24	5.32	0.6	NA	NA	NA	NA	76	6.19	24.7	75.8	4.24
61400131	2	48	cgu	0	Candida guilliermondi	1	0	0	0	1	1	1	1	1	1	1	1	1	1	0	0	25	8	blood	blood culture	0	22.7	11.8	0.47	NA	NA	NA	NA	158	13.71	37	203	>100.00
61606627	1	67	cgu	0	Candida guilliermondi	1	1	1	0	1	0	1	1	1	0	1	1	0	0	1	1	27	2	blood	blood culture	0	28.2	3.73	0.3	1.08	111	103	225	57	4.4	8.1	63.3	0.34
61609051	1	62	cgl	0	Candida glabrata	1	0	0	0	0	0	0	1	1	0	0	1	0	0	0	1	28	10	blood	blood culture	0	27.3	12.9	1.5	NA	NA	NA	NA	60	16.01	9.8	50.9	0.05
61602731	1	63	cpa	0	Candida parapsilosis	1	1	0	0	1	0	1	1	1	1	1	1	0	0	1	1	28	3	blood	blood culture	0	27.4	3.85	0.3	NA	NA	NA	NA	59	4.32	49.4	164	0.49
61609234	1	72	cpa	0	Candida parapsilosis	1	1	0	0	1	0	1	1	1	1	1	0	1	0	1	1	38	12	blood	blood culture	0	30	3.07	1.04	NA	NA	NA	NA	146	5.29	11	117	0.54
61410000	2	71	cpa	0	Candida parapsilosis	1	0	0	0	1	1	1	1	1	1	1	1	1	1	0	2	7	7	blood	blood culture	1	12	9.64	0.76	NA	NA	NA	NA	169	10.68	4.8	166	57.11
61609259	1	57	cgu	0	Candida guilliermondi	1	0	0	0	1	0	1	1	0	0	1	1	0	0	0	0	12	0	blood	blood culture	0	26.2	0.94	0.62	NA	NA	NA	NA	60	1.97	5.1	18.2	0.32
61601574	1	65	cpa	0	Candida parapsilosis	1	1	0	0	1	0	1	1	1	1	1	0	0	0	1	2	19	0	blood	blood culture	0	30.5	7.16	0.61	NA	NA	NA	NA	69	8.45	14	96.1	0.1
61607286	1	56	cgu	0	Candida guilliermondi	1	1	0	0	1	0	1	1	1	0	1	1	0	0	1	0	20	0	blood	blood culture	0	25.8	1.94	0.23	NA	NA	NA	NA	68	2.35	8.2	20.8	0.1
61608202	1	51	cgu	0	Candida guilliermondi	1	1	0	0	1	0	1	1	0	0	1	1	0	0	1	1	21	0	blood	blood culture	0	22.7	4.12	0.91	NA	NA	NA	NA	35	5.76	12.7	101	0.34
61606731	1	66	cgu	0	Candida guilliermondi	1	1	0	0	1	0	1	1	1	0	1	1	0	0	1	2	21	0	blood	blood culture	0	28	7.54	1.47	NA	NA	NA	NA	52	9.35	14	163	NA
61702642	2	43	cal	1	Candida albicans	1	0	0	1	1	0	0	0	0	0	0	1	0	0	1	0	22	0	blood	blood culture	0	21.8	6.05	0.8	NA	NA	NA	NA	42	7.27	16.8	NA	NA
61403215	1	61	cpa	0	Candida parapsilosis	1	1	0	0	1	0	1	1	1	0	1	0	0	0	0	2	23	0	blood	blood culture	0	32.6	7.05	1.91	NA	NA	NA	NA	81	9.23	14.2	60.3	0.17
61400497	2	33	cpa	0	Candida parapsilosis	1	0	0	0	1	0	0	0	0	1	0	1	0	0	1	0	24	0	blood	blood culture	0	18.5	2.62	0.58	NA	NA	NA	NA	31	3.58	9.8	8.87	0.12
61603228	1	50	cgu	0	Candida guilliermondi	1	0	0	1	1	0	0	1	1	1	0	1	0	0	0	1	24	0	blood	blood culture	0	22.6	5.42	0.59	NA	NA	NA	NA	76	6.62	43.5	NA	NA
61607419	2	51	cgu	0	Candida guilliermondi	1	1	0	0	1	0	1	1	1	0	1	0	0	0	1	2	26	0	blood	blood culture	0	31.5	6.23	0.71	NA	NA	NA	NA	62	7.07	13.2	22.5	0.12
61700593	1	53	cgu	0	Candida guilliermondi	1	1	0	0	1	0	1	1	0	0	1	0	0	0	1	2	46	0	blood	blood culture	0	30.8	4.43	0.62	NA	NA	NA	NA	56	5.56	35.7	NA	NA
61406886	2	52	cne	0	Cryptococcus neoformans	1	0	0	0	0	0	0	0	0	0	0	1	0	0	1	1	65	0	blood	blood culture	0	23.1	4.47	0.34	0.39	83	214	302	56	5.18	12.5	13.7	0.1
61401342	1	75	cpa	0	Candida parapsilosis	1	1	0	0	1	0	1	1	1	1	1	0	1	0	0	1	31	11	catheter，blood	Fungal culture	0	31	5.55	0.85	NA	NA	NA	NA	69	6.85	2.5	196	0.22
61402290	1	58	cgu	0	Candida guilliermondi	1	1	1	0	1	0	1	1	1	1	0	1	0	0	0	2	18	0	blood	blood culture	0	28.6	9.77	0.45	NA	NA	NA	NA	68	10.65	8.4	NA	NA
61307479	1	64	cpa	0	Candida parapsilosis	1	1	0	0	1	0	1	1	1	1	1	1	0	0	0	2	21	0	blood	blood culture	0	29	3.33	0.76	NA	NA	NA	NA	65	4.35	21.1	33.6	0.24
61507254	2	59	cpa	0	Candida parapsilosis	1	1	0	0	1	0	1	1	0	1	1	1	0	0	1	2	24	0	blood	blood culture	0	17.1	3.69	0.95	NA	NA	NA	NA	135	4.91	10	NA	NA
61507814	1	68	cpa	0	Candida parapsilosis	1	1	0	0	1	0	1	1	0	0	1	0	0	0	1	0	24	0	blood	blood culture	0	32.1	4.09	0.33	NA	NA	NA	NA	52	4.65	14.6	84.9	0.2
61508937	1	64	ctr	0	Candida tropicalis	1	1	0	0	1	0	1	1	1	1	1	1	0	0	0	2	25	0	blood	blood culture	0	23.9	8.76	0.6	NA	NA	NA	NA	49	10.28	9.5	187	0.42
61607821	1	62	cgu	0	Candida guilliermondi	1	1	0	0	1	0	1	1	0	0	1	1	0	0	0	0	26	0	blood	blood culture	0	28.8	2.75	0.74	NA	NA	NA	NA	59	3.79	17.1	67	0.48
61608605	1	61	cgu	0	Candida guilliermondi	1	0	0	1	1	0	0	0	0	1	0	1	0	0	0	2	29	0	blood	blood culture	0	25.7	3.95	1.72	NA	NA	NA	NA	38	6.16	8.2	NA	NA
61603052	2	57	cpa	0	Candida parapsilosis	1	1	0	0	1	0	1	1	1	1	1	1	0	0	0	1	34	0	blood	blood culture	0	24.8	3.2	0.79	NA	NA	NA	NA	39	4.3	40.8	49.2	0.18
61305620	1	54	cgl	0	Candida glabrata	1	1	0	0	1	0	0	1	1	0	1	1	1	0	1	1	10	10	blood	blood culture	1	23.4	23.07	2.54	NA	NA	NA	NA	241	27.64	103	101	17.45
61600414	2	51	cpa	0	Candida parapsilosis	1	0	0	0	1	0	1	1	1	1	1	1	1	1	1	0	10	9	blood	blood culture	0	24.3	2.35	0.56	3.47	248	71	335	47	3.04	107.4	121	1.91
61601983	2	68	cal	1	Candida albicans	1	0	0	1	1	0	0	1	1	1	1	1	1	0	1	1	15	14	blood	blood culture	1	28.5	13.71	0.62	2.74	684	249	849	59	15.22	11.6	147	0.5
61402346	2	74	cgu	0	Candida guilliermondi	1	1	1	0	1	0	1	1	1	1	1	0	1	1	1	1	22	8	blood	blood culture	0	30.6	7.54	0.99	NA	NA	NA	NA	61	9.49	6	60.9	23.8
61602248	1	64	cpa	0	Candida parapsilosis	1	1	0	0	1	0	1	1	1	1	1	1	1	0	1	0	23	2	blood	blood culture	0	29.4	5.3	0.49	NA	NA	NA	NA	61	6.25	8.4	155	0.87
61506942	1	60	cgu	0	Candida guilliermondi	1	1	0	0	1	0	1	1	1	1	1	1	1	0	1	2	24	6	blood	blood culture	0	24.9	3.28	0.58	NA	NA	NA	NA	49	4.41	8.4	156	4.81
61407747	1	77	cal	1	Candida albicans	1	1	0	0	1	0	1	1	1	1	1	0	1	0	1	0	35	3	blood	blood culture	0	35.5	9.22	0.55	NA	NA	NA	NA	58	10.04	15.6	NA	NA
61606603	2	61	cgu	0	Candida guilliermondi	2	0	1	0	1	0	1	1	1	1	1	1	0	0	1	0	36	6	blood	blood culture	0	28.6	6.31	0.23	2.8	37	13	77	50	6.75	23.9	170	0.44
61506907	1	79	cal	1	Candida albicans	1	0	0	0	0	1	1	1	0	0	0	1	0	0	1	2	13	0	blood	blood culture	0	21.8	6.41	0.46	NA	NA	NA	NA	387	7.14	2.2	NA	NA
61403750	2	76	cgl	0	Candida glabrata	2	0	1	0	0	0	0	0	0	0	0	1	0	0	1	2	14	0	blood	blood culture	1	26.9	1.82	0.92	NA	NA	NA	NA	86	2.95	9.8	26.9	0.73
61504577	1	36	cgu	0	Candida guilliermondi	2	0	0	0	1	0	0	0	0	0	0	1	0	0	1	2	15	0	blood	blood culture	0	29.4	0.39	0.21	NA	NA	NA	NA	76	0.68	26.9	NA	NA
61604800	1	34	cgu	0	Candida guilliermondi	1	0	0	1	0	0	0	1	0	1	1	1	0	0	1	1	17	0	blood	blood culture	0	18.7	3.65	0.18	NA	NA	NA	NA	30	4.08	11.1	NA	NA
61604371	2	53	cpa	0	Candida parapsilosis	1	1	1	0	1	0	1	1	0	0	1	0	0	0	1	2	18	0	blood	blood culture	0	31.5	5.79	0.73	NA	NA	NA	NA	45	7.09	12.7	117	0.14
61406441	1	69	ctr	0	Candida tropicalis	1	0	1	0	0	0	0	0	0	0	0	1	0	0	1	1	23	0	blood	blood culture	1	28.9	0	0	NA	NA	NA	NA	66	0.06	10	NA	NA
61501938	2	54	cpa	0	Candida parapsilosis	1	1	0	0	1	0	1	1	0	0	1	1	0	0	1	2	24	0	catheter，blood	Fungal culture	0	29.5	11.42	0.43	NA	NA	NA	NA	33	12.29	6.8	2.93	NA
61608470	1	55	cgu	0	Candida guilliermondi	1	1	0	0	1	0	1	1	0	1	1	1	0	0	1	0	25	0	blood	blood culture	0	25.4	1.94	0.08	NA	NA	NA	NA	78	2.1	8.7	58	0.52
61608713	2	67	cpa	0	Candida parapsilosis	1	1	0	0	1	0	1	1	0	0	1	0	0	0	0	0	26	0	blood	blood culture	0	31.7	7.12	0.49	NA	NA	NA	NA	35	7.95	8.6	NA	NA
61404230	2	71	cpa	0	Candida parapsilosis	1	1	0	0	1	0	0	0	0	0	0	1	0	0	1	1	29	0	blood	blood culture	1	29.4	4.83	0.63	NA	NA	NA	NA	42	5.8	2.9	17.5	0.18
61308437	1	45	cgu	0	Candida guilliermondi	1	1	0	0	1	0	1	1	0	0	1	1	0	0	0	0	36	0	blood	blood culture	0	22	7.39	0.5	NA	NA	NA	NA	65	8.21	28.5	NA	NA
61607152	1	52	cgu	0	Candida guilliermondi	1	1	0	0	1	0	1	1	1	1	1	1	0	0	0	2	51	0	blood	blood culture	0	26.8	6.88	0.72	NA	NA	NA	NA	67	7.67	8.4	NA	NA
61702440	2	63	cgu	0	Candida guilliermondi	1	0	0	1	1	0	0	0	0	0	0	1	0	0	1	0	61	0	blood	blood culture	0	29.2	2.93	0.63	NA	NA	NA	NA	43	3.96	15.9	NA	NA
61607231	1	60	cgu	0	Candida guilliermondi	1	0	0	0	1	0	1	1	1	1	1	1	1	0	0	0	14	3	blood	blood culture	0	27.9	0.93	0.28	NA	NA	NA	NA	62	1.38	17.8	19.8	0.4
61606071	1	45	cal	1	Candida albicans	1	0	0	0	1	0	1	1	1	1	1	0	1	0	0	2	17	3	blood	blood culture	0	31.8	6.14	1.65	NA	NA	NA	NA	51	8.81	9	89.9	NA
61308263	2	73	cgu	0	Candida guilliermondi	1	1	0	0	1	0	1	1	1	1	1	0	1	0	1	0	18	2	blood	blood culture	0	33.8	2.3	0.19	NA	NA	NA	NA	53	2.7	6.8	49.7	0.18
61609777	1	84	cgu	0	Candida guilliermondi	1	1	0	0	1	0	1	1	1	1	1	1	1	0	1	2	23	4	blood	blood culture	0	26.4	3.36	0.54	NA	NA	NA	NA	66	4.4	13.8	38.1	0.22
61307200	1	82	cgu	0	Candida guilliermondi	1	1	0	0	1	0	1	1	1	1	1	0	1	0	1	1	24	16	blood	blood culture	1	34.2	5.68	0.7	NA	NA	NA	NA	94	6.68	12.1	33.4	0.31
61403586	2	49	cal	1	Candida albicans	1	0	1	0	1	1	1	1	0	1	1	1	0	1	1	2	38	1	blood	blood culture	0	14	6.98	0.66	NA	NA	NA	NA	47	7.72	9.7	98.9	>100.00
61307545	1	84	cpa	0	Candida parapsilosis	1	1	0	0	1	0	0	1	1	1	1	1	1	1	1	2	39	15	blood	blood culture	1	27.5	5.45	0.6	NA	NA	NA	NA	67	6.32	15.4	78	1.4
61403917	2	76	cpa	0	Candida parapsilosis	2	0	1	0	0	0	0	0	0	0	0	1	0	0	1	2	14	0	blood	blood culture	1	27.4	0.49	0.84	NA	NA	NA	NA	90	1.59	13.8	26.9	0.73
61504577	1	36	cpa	0	Candida parapsilosis	2	0	0	0	1	0	0	0	0	0	0	1	0	0	1	2	16	0	blood	blood culture	0	29.4	0.39	0.21	NA	NA	NA	NA	76	0.68	26.9	NA	NA
61609386	2	44	cgu	0	Candida guilliermondi	1	0	0	0	1	0	1	1	0	1	0	0	0	0	0	2	16	0	blood	blood culture	0	34.3	12.15	1.04	NA	NA	NA	NA	44	14.1	7.9	NA	NA
61407048	2	39	cgl	0	Candida glabrata	1	1	0	0	1	0	1	1	1	0	1	1	0	0	0	2	17	0	blood	blood culture	0	24.3	10.76	0.49	NA	NA	NA	NA	39	11.48	6.7	71.9	0.46
61604456	1	51	cgu	0	Candida guilliermondi	1	0	0	1	1	1	0	0	0	0	0	1	0	0	0	0	20	0	blood	blood culture	0	24.3	4.11	0.32	NA	NA	NA	NA	78	4.68	14.9	NA	NA
61701235	1	87	cgu	0	Candida guilliermondi	1	0	0	0	1	0	0	1	0	1	0	0	0	0	0	1	21	0	blood	blood culture	0	36.8	4.37	0.38	NA	NA	NA	NA	71	4.98	11.3	12.6	0.21
61601657	2	61	cpa	0	Candida parapsilosis	1	1	0	0	1	0	1	1	1	1	1	1	0	0	0	0	26	0	blood	blood culture	0	28.5	4.29	0.52	NA	NA	NA	NA	42	4.93	6.2	85	0.36
61600942	1	46	cpa	0	Candida parapsilosis	1	1	0	0	1	0	0	1	1	1	1	1	0	0	0	0	32	0	catheter，blood	Fungal culture	0	22.5	4.43	0.7	NA	NA	NA	NA	66	5.86	13	NA	NA
61704237	2	70	cpa	0	Candida parapsilosis	1	1	0	0	1	0	1	1	1	0	1	1	0	0	0	1	37	0	blood	Fungal culture	0	29.3	3.89	0.62	NA	NA	NA	NA	71	4.88	8.5	66.2	0.13
61604674	2	53	cgu	0	Candida guilliermondi	1	1	0	0	1	0	1	1	1	1	1	0	0	0	1	2	39	0	blood	blood culture	0	36.1	1.64	0.76	NA	NA	NA	NA	43	2.44	24	56	0.26
61701248	2	66	cpa	0	Candida parapsilosis	1	1	0	0	1	0	1	1	1	1	1	1	1	0	0	1	21	11	blood	blood culture	0	28.2	7.95	1.44	NA	NA	NA	NA	45	10.46	15.4	42.5	0.09
61501741	2	79	cpa	0	Candida parapsilosis	2	0	0	0	0	1	0	1	0	1	0	0	1	0	1	1	23	23	blood	blood culture	1	32.3	8.45	0.96	NA	NA	NA	NA	89	9.99	9.9	89.1	2.93
61607661	2	72	cgu	0	Candida guilliermondi	1	1	0	0	1	0	1	1	1	0	1	0	1	0	1	0	23	5	blood	blood culture	0	33.2	2.39	1.13	NA	NA	NA	NA	38	3.96	3.1	57.5	0.42
61405118	2	82	cpa	0	Candida parapsilosis	1	1	0	0	1	0	1	1	1	1	1	0	1	0	0	0	25	5	blood	blood culture	0	36.8	7.35	0.33	NA	NA	NA	NA	76	8.01	5.9	88.4	12.31
61401527	2	65	cpa	0	Candida parapsilosis	2	1	0	0	1	0	1	1	0	1	1	1	0	0	0	1	32	3	catheter，blood	Fungal culture	0	27.6	4.85	0.73	NA	NA	NA	NA	142	5.97	4.6	NA	NA
61405815	2	81	cpa	0	Candida parapsilosis	1	0	0	0	1	0	0	1	1	1	1	0	1	0	1	1	43	15	catheter，blood	Fungal culture	0	33.6	5.22	1.46	NA	NA	NA	NA	103	7.42	18.9	315	6.49
61506605	1	73	cal	1	Candida albicans	1	0	0	0	0	0	0	0	1	1	0	0	0	0	0	0	75	75	blood	blood culture	1	34	12.17	1.55	NA	NA	NA	NA	88	14.96	14.2	112	0.67
61308185	2	61	cpa	0	Candida parapsilosis	1	1	0	0	1	0	1	1	1	1	1	1	0	0	1	1	16	0	catheter，blood	Fungal culture	0	26.4	10.21	0.76	NA	NA	NA	NA	65	11.69	16.1	NA	NA
61308196	1	57	cgu	0	Candida guilliermondi	1	1	0	0	1	0	1	1	1	1	1	1	0	0	0	2	16	0	blood	blood culture	0	29.4	2.45	1.41	NA	NA	NA	NA	69	4.12	18.9	NA	NA
61401537	1	63	cpa	0	Candida parapsilosis	1	1	0	0	1	0	1	0	1	1	1	0	0	0	0	2	22	0	blood	blood culture	0	31.4	3.96	0.55	NA	NA	NA	NA	101	5.08	17.1	NA	NA
61509006	2	27	cpa	0	Candida parapsilosis	1	0	0	1	1	1	0	0	0	1	0	1	0	0	1	1	24	0	blood	blood culture	0	16.8	3.99	0.7	NA	NA	NA	NA	89	4.88	5	9.48	0.21
61606805	1	80	cgu	0	Candida guilliermondi	1	0	0	0	1	0	1	1	0	0	1	0	0	0	0	0	24	0	blood	blood culture	0	36	9.74	0.68	NA	NA	NA	NA	84	11.22	13.8	160	1.12
61403587	1	57	cpa	0	Candida parapsilosis	1	1	0	0	1	0	1	1	1	0	1	1	0	0	1	0	25	0	blood	blood culture	0	26	3.74	0.22	NA	NA	NA	NA	80	4.25	5.6	75.2	0.28
61702354	2	54	cgu	0	Candida guilliermondi	1	1	0	0	1	0	1	1	1	0	1	1	0	0	1	0	27	0	blood	blood culture	0	25.1	2.99	0.39	NA	NA	NA	NA	43	3.92	17.5	69.2	0.22
61405003	1	39	cgu	0	Candida guilliermondi	1	1	0	1	1	0	0	0	0	0	0	1	0	0	0	0	30	0	blood	blood culture	0	20.8	2.27	0.69	NA	NA	NA	NA	78	3.16	6.8	NA	NA
61502220	1	66	cgl	0	Candida glabrata	1	1	0	0	1	0	1	0	0	0	1	0	0	0	1	0	41	0	blood	blood culture	0	31	8.15	1.23	NA	NA	NA	NA	44	10.19	11.9	NA	NA
61605339	1	34	cpa	0	Candida parapsilosis	1	0	0	0	1	0	0	1	0	0	1	1	0	0	1	1	45	0	blood	blood culture	0	18.8	6.05	0.75	NA	NA	NA	NA	68	7.26	3	76	0.23
61404770	1	71	cgu	0	Candida guilliermondi	1	1	0	0	1	0	1	1	1	1	1	1	1	0	1	1	12	12	blood	blood culture	1	29.4	7.61	0.65	NA	NA	NA	NA	58	8.61	41.2	88.1	2.12
61404456	1	77	cpa	0	Candida parapsilosis	1	0	0	0	1	0	1	1	1	1	1	0	1	0	1	2	12	12	blood	blood culture	0	32.4	12.55	0.94	NA	NA	NA	NA	70	14.35	56.5	21.5	0.91
61609139	2	60	cgu	0	Candida guilliermondi	2	0	1	0	1	0	0	1	1	1	0	1	1	0	1	1	130	102	blood	blood culture	0	26.3	3.02	1.11	0.75	640	851	1518	24	4.41	5.2	33.4	0.2
61702656	1	85	cgu	0	Candida guilliermondi	1	1	0	0	1	0	1	1	1	1	1	0	0	0	1	1	35	3	blood	blood culture	0	35.3	2.83	0.28	NA	NA	NA	NA	81	3.28	13.1	60.5	0.46
61702330	2	29	cgu	0	Candida guilliermondi	1	1	0	0	1	0	1	1	1	0	1	0	0	0	1	2	19	0	blood	blood culture	0	31	5.22	0.81	NA	NA	NA	NA	47	6.54	5.4	18	0.06
61400693	1	69	cpa	0	Candida parapsilosis	1	1	0	0	1	0	1	1	1	0	1	1	0	0	1	2	20	0	blood	blood culture	0	27.7	3.77	0.28	NA	NA	NA	NA	57	4.22	22	112	0.51
61609718	1	40	cgu	0	Candida guilliermondi	1	0	1	1	1	0	0	0	0	0	0	1	0	0	0	0	22	0	blood	blood culture	0	21	6.42	0.33	NA	NA	NA	NA	57	6.91	14	NA	NA
61308440	1	64	cgu	0	Candida guilliermondi	1	1	0	0	1	0	1	1	1	1	1	1	0	0	1	0	24	0	blood	blood culture	0	29.4	11.28	1.58	NA	NA	NA	NA	66	13.84	13.3	201	NA
61304789	2	1	cal	1	Candida albicans	1	0	0	0	0	0	0	0	1	0	0	1	0	0	0	0	26	0	blood	blood culture	0	10.8	6.64	0.78	NA	NA	NA	NA	45	7.92	92.9	96.1	NA
61700289	1	59	cgu	0	Candida guilliermondi	1	1	0	0	1	0	0	0	0	0	0	1	0	0	1	1	26	0	blood	blood culture	0	25.6	1.94	0.7	NA	NA	NA	NA	90	3.08	9.4	NA	NA
61405973	2	69	cpa	0	Candida parapsilosis	1	1	0	0	1	0	0	1	1	0	0	1	0	0	1	1	26	0	blood	blood culture	0	28.8	4.94	0.78	NA	NA	NA	NA	64	5.92	10.1	85.1	0.5
61307019	1	76	cpa	0	Candida parapsilosis	1	1	0	0	1	0	1	1	1	1	1	1	1	0	1	2	17	5	blood	blood culture	0	26.1	3.88	0.35	NA	NA	NA	NA	66	4.36	11.4	36.6	0.26
61406515	2	65	cpa	0	Candida parapsilosis	1	1	0	0	1	0	1	1	1	1	1	1	1	0	1	1	23	6	catheter，blood	Fungal culture	0	27.6	4.28	1.92	NA	NA	NA	NA	68	7.09	13.1	10	0.42
61406557	1	88	cgu	0	Candida guilliermondi	1	1	0	0	1	0	1	1	1	0	1	0	1	0	0	1	27	10	blood	blood culture	0	36.8	4.22	0.59	NA	NA	NA	NA	56	5.41	11.5	125	2.04
61307186	1	80	cgu	0	Candida guilliermondi	1	1	0	0	1	0	1	1	1	1	1	0	1	0	1	1	39	21	blood	blood culture	0	32.6	9.11	1.06	NA	NA	NA	NA	156	10.86	15.5	93.4	0.47
61601425	2	55	cal	1	Candida albicans	1	1	0	0	0	0	0	1	0	0	0	1	0	1	1	1	17	0	blood	blood culture	1	24.1	10.99	0.99	NA	NA	NA	NA	83	12.65	46.9	253	28.09
61402291	1	50	ctr	0	Candida tropicalis	1	0	0	0	0	1	1	0	0	0	0	1	0	0	1	1	20	0	blood，urine	Fungal culture	0	22.5	10.44	0.27	NA	NA	NA	NA	95	10.93	7.3	87.4	10.43
61707054	1	61	cgl	0	Candida glabrata	1	1	1	0	1	0	1	1	0	0	1	1	0	0	1	0	20	0	blood	blood culture	0	28.6	2.45	0.34	NA	NA	NA	NA	69	3.01	21.4	155.7	1.79
61610320	2	59	cgu	0	Candida guilliermondi	1	1	0	0	1	0	1	1	0	1	1	1	0	0	1	0	21	0	blood	blood culture	0	27.3	2.85	0.31	NA	NA	NA	NA	56	3.58	7.4	16	0.14
61604679	1	50	cpa	0	Candida parapsilosis	1	1	0	0	1	0	1	1	0	0	1	1	0	0	1	1	23	0	blood	blood culture	0	22.6	7.93	1.12	NA	NA	NA	NA	63	9.28	13.9	NA	NA
61704675	1	91	cgl	0	Candida glabrata	1	1	0	0	0	0	0	1	0	0	0	1	0	1	1	2	27	0	blood	blood culture	1	23.8	2.46	0.14	NA	NA	NA	NA	67	2.64	6	128	0.13
61402105	2	61	ctr	0	Candida tropicalis	1	1	0	0	1	0	1	1	1	1	1	1	0	0	1	0	29	0	blood，catheter	Fungal culture	0	28.3	5.28	0.67	NA	NA	NA	NA	NA	6.23	12.2	NA	NA
61607764	1	56	cgu	0	Candida guilliermondi	1	1	0	0	1	0	1	0	0	0	1	1	1	0	0	1	30	0	blood	blood culture	0	24.6	6.26	0.47	NA	NA	NA	NA	63	6.81	13.5	110	6.15
61306719	1	1	cal	1	Candida albicans	1	0	0	0	0	0	0	0	1	0	0	1	1	0	0	0	32	0	blood	blood culture	0	13.7	0.14	0.62	NA	NA	NA	NA	47	0.88	169.3	31.5	NA
61606294	1	62	cpa	0	Candida parapsilosis	1	1	1	0	1	0	1	1	1	1	1	1	0	0	1	1	33	0	blood	blood culture	0	27.1	7.21	0.42	NA	NA	NA	NA	52	8.33	237.4	NA	NA
61501784	2	63	cpa	0	Candida parapsilosis	1	1	0	0	1	0	1	1	0	0	1	1	0	0	1	0	47	0	blood	blood culture	0	29	6.82	0.52	NA	NA	NA	NA	36	7.62	15.9	70.6	0.64
61609415	2	61	cgu	0	Candida guilliermondi	1	0	0	1	1	0	0	1	0	0	1	0	0	0	1	2	55	0	blood	blood culture	0	48.4	4.6	0.45	NA	NA	NA	NA	56	5.28	16.2	18.2	NA
61708579	1	68	cal	1	Candida albicans	1	0	0	0	1	0	1	1	1	1	0	1	1	0	0	1	13	6	blood	blood culture	0	28.7	8.7	0.44	4.7	167	35	205	106	9.63	11.3	NA	NA
61508293	1	62	cal	1	Candida albicans	2	0	0	0	0	0	0	0	0	0	0	1	0	0	1	1	24	24	blood	blood culture	0	27.1	8.37	1.01	0.86	214	249	488	59	10.16	9.6	102	0.3
61407220	2	65	cpa	0	Candida parapsilosis	1	1	0	0	1	0	1	1	1	0	1	0	1	0	1	0	27	2	blood	blood culture	0	30.9	3.77	0.42	NA	NA	NA	NA	60	4.45	2	97.9	4.86
61609840	1	53	cgu	0	Candida guilliermondi	1	1	0	0	1	0	1	1	1	1	1	1	0	0	1	2	28	1	blood	blood culture	0	20.4	11.83	0.4	NA	NA	NA	NA	43	12.55	7.5	413	29.62
61702142	1	71	cgu	0	Candida guilliermondi	1	0	0	0	1	0	0	1	1	1	0	0	1	0	1	0	30	30	blood	blood culture	1	33	12.86	2.7	0.67	703	1049	1921	62	16.41	14.4	147	0.26
61703097	2	81	cgu	0	Candida guilliermondi	2	1	0	0	1	0	1	1	1	1	1	0	1	1	1	1	35	10	blood	blood culture	1	34.1	14.48	0.52	1.93	317	164	486	122	15.39	33.3	163	1.19
61505128	1	64	cpa	0	Candida parapsilosis	1	1	0	0	1	0	1	1	0	0	1	0	0	0	0	2	26	0	blood	blood culture	0	33.4	4.33	0.81	NA	NA	NA	NA	92	5.35	7.2	NA	NA
61710448	1	43	cpa	0	Candida parapsilosis	1	1	0	0	1	0	1	1	0	0	1	1	0	0	0	2	30	0	blood	blood culture	0	27.8	5.96	0.37	NA	NA	NA	NA	52	6.57	29.8	29.8	0.67
61408299	2	53	cpa	0	Candida parapsilosis	2	1	0	0	1	0	1	1	1	1	1	1	0	0	0	1	31	0	catheter，blood	Fungal culture	0	23.4	10.07	1.23	NA	NA	NA	NA	40	12.16	33.2	120	0.84
61403733	1	52	cpa	0	Candida parapsilosis	1	1	0	0	1	0	0	1	1	1	1	0	0	0	0	2	32	0	blood	blood culture	0	30.5	1.62	0.32	NA	NA	NA	NA	85	2.19	5.3	39.8	0.27
61408332	2	58	cpa	0	Candida parapsilosis	1	1	0	0	1	0	1	1	1	1	1	1	0	0	0	1	36	0	blood	blood culture	0	25.5	8.57	0.64	NA	NA	NA	NA	55	10.23	17.7	NA	NA
61308179	2	65	cgu	0	Candida guilliermondi	1	1	0	0	1	0	1	1	0	0	1	0	0	0	1	0	37	0	blood	blood culture	0	30.6	8.77	0.76	NA	NA	NA	NA	41	10.71	151.5	NA	NA
61400811	1	56	cgu	0	Candida guilliermondi	1	1	0	0	1	0	1	1	0	1	1	1	0	0	0	0	46	0	blood	blood culture	0	25.6	8.07	0.43	NA	NA	NA	NA	59	9.09	6.1	NA	NA
61609352	2	56	cgu	0	Candida guilliermondi	1	1	0	0	1	0	1	1	0	1	1	1	0	0	1	0	60	0	blood	blood culture	0	25.8	7.83	0.46	NA	NA	NA	NA	48	8.79	17	82.7	4.16
61408644	1	27	cpa	0	Candida parapsilosis	2	1	0	0	1	0	0	0	0	1	1	1	0	0	1	1	90	0	blood	blood culture	0	16.7	5.72	1.12	NA	NA	NA	NA	28	7.32	11.4	76	0.21
61404321	1	87	cgu	0	Candida guilliermondi	1	0	0	0	1	0	1	1	1	1	1	0	0	0	0	2	21	4	blood	blood culture	0	32.2	3.34	1.39	NA	NA	NA	NA	81	5.6	10.2	214	4.86
61700265	2	68	cgu	0	Candida guilliermondi	1	1	0	0	1	0	1	1	1	1	1	0	1	0	1	0	38	8	blood	blood culture	0	32.3	5.11	0.75	NA	NA	NA	NA	37	7.13	21.8	129	0.2
61407270	1	25	cpa	0	Candida parapsilosis	1	0	0	0	1	0	0	1	1	1	1	1	1	0	0	2	45	24	blood	blood culture	0	23.5	8.11	1.14	NA	NA	NA	NA	61	10.16	17.8	NA	NA
61406355	1	61	cpa	0	Candida parapsilosis	1	1	1	0	1	0	1	1	1	1	1	1	0	0	1	1	45	7	blood	blood culture	0	26.6	6.3	0.8	1.45	150	229	386	43	7.31	21.6	2.33	NA
61407207	2	77	cpa	0	Candida parapsilosis	1	1	0	0	1	0	1	1	1	1	1	0	1	0	1	1	51	16	blood	blood culture	0	31.6	6.09	0.76	NA	NA	NA	NA	130	7.76	18.7	122	5.37
61306517	1	64	cal	1	Candida albicans	1	1	1	0	1	0	0	1	1	1	0	1	1	0	0	0	72	17	blood	blood culture	0	29.3	4.62	0.41	NA	NA	NA	NA	103	5.31	14.9	291	2.72
61700984	2	72	cgu	0	Candida guilliermondi	1	0	0	1	1	0	0	0	0	0	0	0	0	0	1	0	16	0	blood	blood culture	0	33.3	4.77	1.28	NA	NA	NA	NA	70	6.98	3.2	NA	NA
61609288	1	38	cgu	0	Candida guilliermondi	1	0	0	1	1	0	1	0	0	0	0	1	0	0	0	2	18	0	blood	blood culture	0	21.5	1.86	0.73	NA	NA	NA	NA	40	2.81	2.7	NA	NA
61600224	2	11	cal	1	Candida albicans	1	0	0	0	1	0	0	0	1	0	0	1	0	0	0	1	30	0	blood	blood culture	0	11.7	0.65	1.16	NA	NA	NA	NA	49	2.11	93.7	3.94	0.35
61607969	1	65	cgu	0	Candida guilliermondi	1	1	0	0	1	0	0	1	1	0	1	1	0	0	0	2	30	0	blood	blood culture	0	28	14.56	0.98	NA	NA	NA	NA	48	16.54	48	141	2.23
61703738	1	84	cal	1	Candida albicans	1	0	0	0	1	0	0	1	0	0	0	0	1	0	0	2	176	65	blood	blood culture	0	33	8.05	1.09	NA	NA	NA	NA	67	9.9	8.9	164	1.64
61604757	1	62	cpa	0	Candida parapsilosis	2	1	0	0	1	0	1	1	1	1	1	1	1	0	0	0	32	1	blood	blood culture	1	28.7	13.32	0.25	NA	NA	NA	NA	66	13.85	92.1	54.4	0.6
61702281	2	64	cgu	0	Candida guilliermondi	1	1	0	0	1	0	1	1	1	1	1	0	1	0	1	0	38	3	blood	blood culture	0	30.2	1.98	0.56	NA	NA	NA	NA	38	2.86	9.5	70.9	0.22
61507650	1	61	cpa	0	Candida parapsilosis	1	1	0	0	1	0	1	1	0	0	1	0	0	0	0	2	20	0	blood	blood culture	0	33	7.06	0.75	NA	NA	NA	NA	52	8.31	103.9	76.8	0.62
61610230	1	60	cgu	0	Candida guilliermondi	1	1	0	0	1	0	1	1	0	1	1	1	0	0	1	0	26	0	blood	blood culture	0	28.1	3.01	1.73	NA	NA	NA	NA	130	5.5	118.5	NA	NA
61308531	2	46	cpa	0	Candida parapsilosis	1	0	0	0	1	0	1	1	0	1	1	0	1	0	0	2	19	3	blood	blood culture	0	32	10.64	1.15	NA	NA	NA	NA	32	12.55	4.1	81.3	0.85
61609511	1	32	cgu	0	Candida guilliermondi	1	0	0	0	1	0	0	1	1	1	1	1	1	1	1	0	58	15	blood	blood culture	1	18.5	2.76	1.03	0.7	229	327	559	54	4.2	8.3	22.3	0.34
61401136	2	81	cal	1	Candida albicans	1	0	0	0	0	0	1	1	1	0	0	0	1	1	1	0	17	0	blood	blood culture	1	36.7	27.42	0.43	NA	NA	NA	NA	151	28.36	14.3	114	0.97
61606430	2	66	ctr	0	Candida tropicalis	2	0	1	0	0	1	0	0	0	0	0	1	0	0	1	2	22	0	blood	blood culture	0	23.6	43.08	1.08	0.39	212	548	750	319	46.88	8.8	37.3	0.83
61605348	2	57	cne	0	Cryptococcus neoformans	1	0	0	0	0	0	0	0	0	0	0	1	0	0	0	2	23	0	blood	blood culture	0	18.7	2.94	0.58	NA	NA	NA	NA	40	3.62	2.6	135	2.04
61604675	1	62	cpa	0	Candida parapsilosis	1	1	0	0	1	0	1	1	1	1	1	1	0	0	1	2	29	0	blood	blood culture	0	22.3	3.51	1.31	0.64	848	1328	2429	75	5.54	19.8	120	0.32
61601715	1	33	ctr	0	Candida tropicalis	1	0	0	0	1	0	0	0	0	0	0	1	0	0	1	0	34	0	blood	blood culture	0	19.9	0	0.16	NA	NA	NA	NA	NA	0.16	9.8	110	1.21
61401321	2	58	cpa	0	Candida parapsilosis	1	1	0	0	1	0	1	1	0	0	1	1	0	0	1	1	62	0	blood，catheter	blood culture	0	25.2	3.42	0.59	NA	NA	NA	NA	29	4.37	122.9	NA	NA
61606709	2	64	cgu	0	Candida guilliermondi	2	1	0	0	1	0	0	1	1	1	1	1	1	1	0	0	24	11	blood	blood culture	0	29.7	3.4	0.81	2.28	169	74	241	85	4.29	13.8	73.5	4.12
61407199	1	68	cpa	0	Candida parapsilosis	1	1	0	0	1	0	1	1	1	1	1	0	1	0	0	0	25	11	blood	blood culture	0	31.9	2.94	0.7	NA	NA	NA	NA	76	4.09	21.1	114	3.28
61404133	1	31	ckr	0	candida krusei	1	0	0	0	0	0	1	1	1	1	1	1	1	0	0	2	30	26	blood	blood culture	0	20.6	25.03	1.98	NA	NA	NA	NA	600	28.3	20.8	451	23.5
61405164	1	54	cpa	0	Candida parapsilosis	1	1	0	0	1	0	1	1	1	1	1	1	1	0	0	1	72	21	blood	blood culture	0	23.4	12.56	1.18	NA	NA	NA	NA	45	15.54	9.6	119	0.21
61404046	1	51	cpa	0	Candida parapsilosis	1	0	1	1	1	0	1	1	0	0	1	1	0	0	1	0	26	0	blood	blood culture	0	23.9	4.33	0.64	NA	NA	NA	NA	74	5.24	23.2	NA	NA
61609602	2	54	cgu	0	Candida guilliermondi	1	1	0	0	1	0	1	1	1	0	0	0	0	0	1	2	26	0	blood	blood culture	0	31.6	7.07	0.51	NA	NA	NA	NA	57	8.03	3	NA	NA
61304082	2	76	ctr	0	Candida tropicalis	1	0	1	0	0	1	0	0	0	0	0	0	0	0	1	0	26	0	blood	blood culture	1	34.4	0.59	0.01	NA	NA	NA	NA	103	0.65	28.9	NA	NA
61605020	2	50	cgu	0	Candida guilliermondi	1	1	0	0	1	0	1	1	0	0	1	0	0	0	0	2	30	0	blood	blood culture	0	31.9	4.29	0.64	NA	NA	NA	NA	27	5.31	29.7	24.7	0.33
61702340	2	53	cgu	0	Candida guilliermondi	1	1	0	0	1	0	1	1	0	0	1	1	0	0	1	0	35	0	blood	blood culture	0	24.9	10.58	0.61	NA	NA	NA	NA	40	11.55	5.1	NA	NA
61304893	2	58	cpa	0	Candida parapsilosis	1	1	1	0	1	0	1	1	0	1	1	1	0	0	0	1	39	0	blood	blood culture	0	25	8.79	0.61	NA	NA	NA	NA	51	10.11	120.1	NA	0.41
61606065	1	43	cgu	0	Candida guilliermondi	1	1	0	0	1	0	1	1	0	1	1	1	0	0	1	1	47	0	blood	blood culture	0	21.9	5.96	0.41	NA	NA	NA	NA	52	6.7	8.8	71.5	1.07
61607857	1	73	cpa	0	Candida parapsilosis	1	1	0	0	1	0	0	1	1	1	1	0	1	0	1	1	130	3	blood	blood culture	0	30.4	4.81	0.53	NA	NA	NA	NA	32	5.88	39.9	101	0.31
61705666	1	66	ctr	0	Candida tropicalis	1	0	0	0	1	0	1	1	1	1	1	1	1	0	0	1	28	14	blood	blood culture	0	28.2	5.45	0.55	2.46	97	39	142	55	6.5	175.4	163	0.61
61307771	2	79	cpa	0	Candida parapsilosis	1	0	0	0	1	1	1	1	1	1	1	0	1	1	0	1	31	31	blood	blood culture	1	31.8	9.95	1.03	NA	NA	NA	NA	199	11.65	27.1	137	2.68
61403800	2	71	cgu	0	Candida guilliermondi	1	1	0	0	1	0	1	1	1	1	1	0	1	0	1	0	49	11	blood	blood culture	0	33	4.15	0.56	NA	NA	NA	NA	41	5.06	10.7	110	0.37
61307016	2	62	cal	1	Candida albicans	1	1	0	0	0	0	0	1	0	0	0	0	0	0	1	2	38	0	blood	blood culture	1	32.7	9.62	1.92	0.93	1113	1200	2400	71	12.62	20.7	77	0.14
61306333	2	71	cpa	0	Candida parapsilosis	1	1	0	0	1	0	1	0	0	0	0	0	0	0	0	2	59	0	blood	blood culture	0	31	6.8	0.56	NA	NA	NA	NA	58	7.74	8.2	NA	NA
61400830	1	49	cpa	0	Candida parapsilosis	2	0	0	0	1	0	0	1	1	1	1	1	1	0	1	1	20	20	blood	blood culture	1	22.5	9	1.11	NA	NA	NA	NA	78	10.72	39.8	254	6.4
61709769	1	75	cpa	0	Candida parapsilosis	1	0	1	0	0	1	0	0	0	0	0	0	0	0	1	0	21	21	blood	blood culture	0	34.2	3.46	0.62	4.31	355	82	459	109	4.28	19.5	315.6	2.35
61602502	2	60	cgu	0	Candida guilliermondi	1	0	0	0	0	1	1	1	1	1	1	1	0	0	0	1	22	19	blood	blood culture	0	26.3	10.34	0.72	NA	NA	NA	NA	175	11.14	44.2	77.4	1.06
61604151	1	23	cne	0	Cryptococcus neoformans	1	0	0	0	0	0	0	0	0	0	0	1	0	0	1	1	23	0	blood	blood culture	0	16.1	1.87	0.66	0.08	25	313	404	48	3.04	3.2	64.4	0.27
61606380	2	57	cpa	0	Candida parapsilosis	1	1	0	0	1	0	0	0	0	1	0	1	0	0	1	0	24	0	blood	blood culture	0	26	2.5	0.83	NA	NA	NA	NA	48	3.58	7.4	18.7	0.26
61604657	1	35	ctr	0	Candida tropicalis	1	0	0	0	1	0	0	0	0	0	1	1	0	0	1	0	30	0	blood	blood culture	0	20.5	12.87	0.65	NA	NA	NA	NA	82	13.76	13.8	120	NA
61401681	1	67	cpa	0	Candida parapsilosis	1	1	0	0	1	0	1	1	0	1	1	1	0	0	0	2	31	0	blood	blood culture	0	28.3	5.81	2.3	NA	NA	NA	NA	47	9.13	156.2	NA	NA
61700145	1	59	cgu	0	Candida guilliermondi	1	1	1	0	1	0	1	1	1	1	1	1	0	0	1	0	49	0	blood	blood culture	0	27.7	6.02	0.66	NA	NA	NA	NA	68	7.31	25.7	78.8	0.34
61604960	1	64	cpa	0	Candida parapsilosis	1	1	0	0	1	0	0	0	0	1	1	1	0	0	1	1	65	0	blood	blood culture	0	27.4	10.23	0.6	NA	NA	NA	NA	45	10.95	14.1	69.4	0.71
61308521	1	65	cpa	0	Candida parapsilosis	1	0	0	1	1	0	0	0	0	0	0	1	0	0	1	2	90	0	blood	blood culture	0	26.5	6.07	1.38	NA	NA	NA	NA	46	8.87	18.3	NA	NA
61609112	1	66	cpa	0	Candida parapsilosis	1	0	1	1	1	0	0	1	1	1	1	0	1	0	0	0	38	25	blood	blood culture	1	31.6	3.64	0.5	2.67	167	62	230	141	4.4	12.5	105	15.96
61407205	1	56	cpa	0	Candida parapsilosis	1	1	0	0	1	1	1	1	1	1	1	1	1	1	1	1	67	54	blood	blood culture	1	24.5	9.62	0.96	NA	NA	NA	NA	87	11.13	18.8	192	>100.00
61406330	1	56	cpa	0	Candida parapsilosis	1	1	0	0	1	0	1	1	0	0	1	1	0	0	0	1	31	0	blood	blood culture	0	24.3	12.2	0.89	NA	NA	NA	NA	56	14.33	188.9	NA	NA
61700564	1	58	cgu	0	Candida guilliermondi	1	0	0	0	1	0	1	0	0	1	0	1	0	0	1	1	37	0	blood	blood culture	0	25.5	2.66	0.28	NA	NA	NA	NA	61	3.04	10.9	NA	NA
61701022	1	50	cgu	0	Candida guilliermondi	1	0	1	1	1	0	0	0	0	1	1	1	0	0	1	1	45	0	blood	blood culture	0	22.7	5.39	1.3	NA	NA	NA	NA	58	7.47	6.8	47.7	0.95
61300690	2	53	cne	0	Cryptococcus neoformans	1	0	0	0	0	0	0	0	0	1	0	1	0	0	1	1	107	0	blood	blood culture	0	23.2	3.64	0.5	0.99	188	190	409	34	4.38	6.8	4.62	0.06
61208350	1	29	cal	1	Candida albicans	1	0	0	1	1	1	1	1	0	0	0	1	1	0	1	1	22	22	blood	blood culture	1	18.2	13.41	0.44	NA	NA	NA	NA	84	14.47	37.8	338	NA
61307739	2	78	cpa	0	Candida parapsilosis	2	0	0	0	1	0	1	1	1	1	1	0	1	1	0	0	22	22	blood	blood culture	1	36	3.24	0.98	NA	NA	NA	NA	127	4.38	21.1	120	3.71
61307665	1	25	cpa	0	Candida parapsilosis	1	0	0	0	1	0	1	1	1	1	1	1	1	0	0	0	47	8	blood	blood culture	0	16.2	7.17	0.25	NA	NA	NA	NA	71	7.79	15.6	168	8.95
61501869	1	83	cgl	0	Candida glabrata	1	0	0	0	0	0	0	1	0	1	0	0	1	0	1	1	90	90	blood	blood culture	0	35.1	2.42	1.47	NA	NA	NA	NA	33	4.15	6.6	78.4	NA
61702499	1	67	cpa	0	Candida parapsilosis	1	1	1	0	1	1	1	1	0	1	1	1	0	0	0	1	56	0	blood	blood culture	0	28.3	8.95	0.3	NA	NA	NA	NA	91	9.41	34.4	43.2	0.73
61403389	1	77	cpa	0	Candida parapsilosis	1	1	0	0	1	1	1	1	1	1	1	0	1	0	1	1	34	20	blood	blood culture	0	31.5	4.22	0.61	NA	NA	NA	NA	35	5.1	165	103	0.26
61400211	1	74	cgu	0	Candida guilliermondi	1	1	0	0	1	0	1	1	1	1	1	0	1	0	1	0	36	6	blood	blood culture	0	34	9.99	0.44	NA	NA	NA	NA	110	10.68	7	60.2	0.1
61306449	1	74	cal	1	Candida albicans	2	1	0	0	1	0	1	1	0	0	0	1	0	1	1	2	39	9	blood	blood culture	0	26.2	3.87	0.6	NA	NA	NA	NA	31	5	5.7	57.8	0.29
61303600	1	55	cne	0	Cryptococcus neoformans	1	0	0	0	0	0	0	0	0	0	0	0	0	0	0	2	26	0	blood	blood culture	0	31.2	6.2	0.18	0.04	27	760	810	106	7.21	5.3	NA	0.1
61308339	2	51	cgu	0	Candida guilliermondi	1	1	1	0	1	0	1	1	0	0	1	1	0	0	1	0	32	0	blood	blood culture	0	23.7	6.35	1.19	NA	NA	NA	NA	57	8.8	4.6	NA	NA
61706416	1	54	ctr	0	Candida tropicalis	1	0	0	0	0	1	0	0	0	0	0	1	0	0	1	1	38	0	blood	blood culture	0	23.6	11.97	0.1	2.22	107	48	161	760	12.16	5.1	11.1	0.63
61400831	1	68	cpa	0	Candida parapsilosis	1	0	0	0	1	0	1	1	1	1	1	1	1	0	1	1	23	6	blood	blood culture	0	28.4	4.06	0.79	NA	NA	NA	NA	43	5.12	13.7	70.7	0.26
61605183	1	64	cpa	0	Candida parapsilosis	1	1	1	0	1	1	0	1	1	1	1	1	1	1	1	1	30	19	blood	blood culture	1	27.5	2.4	0.68	NA	NA	NA	NA	161	3.15	327.7	63.4	1.45
61700697	1	54	cgu	0	Candida guilliermondi	1	1	0	0	1	0	1	1	1	1	1	1	1	1	1	1	40	20	blood	blood culture	0	23.6	3.36	0.83	NA	NA	NA	NA	510	4.56	21.3	107	18.17
61605759	2	73	cgu	0	Candida guilliermondi	1	0	0	0	1	0	0	1	0	1	1	0	0	0	1	1	23	0	blood	blood culture	0	30.4	4.47	0.68	NA	NA	NA	NA	57	5.52	6.6	24.3	0.54
61607668	2	26	ctr	0	Candida tropicalis	1	0	0	0	0	0	0	0	0	0	0	1	0	0	0	2	28	0	blood	blood culture	0	23.5	0	0.09	NA	NA	NA	NA	40	0.09	9	126	0.46
61707207	1	55	ctr	0	Candida tropicalis	1	0	0	0	0	0	0	0	0	0	0	1	0	0	1	2	35	0	blood	blood culture	1	16.8	3.74	0.13	NA	NA	NA	NA	333	4.2	6.3	34.8	0.23
61605973	1	43	cgu	0	Candida guilliermondi	1	1	0	0	1	0	1	1	1	1	1	1	0	0	0	1	39	0	blood	blood culture	0	21.6	8.51	0.93	NA	NA	NA	NA	62	11.52	191.4	201	0.92
61700199	1	60	cpa	0	Candida parapsilosis	1	0	0	1	1	0	1	0	0	1	1	1	0	0	0	0	50	0	blood	blood culture	0	28.1	3.46	2.53	NA	NA	NA	NA	54	6.87	12.9	NA	NA
61507725	1	77	cpa	0	Candida parapsilosis	1	0	0	0	1	0	0	1	1	1	0	1	1	0	0	2	42	36	blood	blood culture	0	21.8	4.74	0.64	NA	NA	NA	NA	82	5.97	12.5	68.5	0.26
61405460	2	62	cgl	0	Candida glabrata	1	0	0	0	1	1	0	1	1	1	1	0	0	0	0	2	49	22	blood	blood culture	0	30.7	5.3	0.33	NA	NA	NA	NA	90	6	17.6	124	0.64
61608239	1	57	ctr	0	Candida tropicalis	1	0	0	0	0	0	0	0	0	0	0	1	0	0	1	0	31	0	blood	blood culture	1	26.1	0	0	NA	NA	NA	NA	47	0.07	4.1	139	1.06
61609430	1	66	cgu	0	Candida guilliermondi	1	0	0	0	1	0	1	1	1	1	1	1	1	0	1	1	102	2	blood	blood culture	0	28.1	4.15	0.23	NA	NA	NA	NA	19	4.64	19	97.9	0.76
61502177	1	69	cpa	0	Candida parapsilosis	1	1	0	0	1	0	1	1	1	0	1	0	1	0	1	0	25	4	blood	blood culture	0	32.4	4.08	0.46	NA	NA	NA	NA	53	4.96	12.9	98	2.11
61504070	1	26	cpa	0	Candida parapsilosis	2	0	0	0	1	0	0	1	1	1	1	1	1	0	0	0	37	19	blood	blood culture	0	17.8	7.03	1.24	NA	NA	NA	NA	30	8.39	26.8	12.6	0.12
61700900	1	53	cgu	0	Candida guilliermondi	1	1	0	0	1	0	1	1	0	1	1	1	0	0	1	0	45	0	blood	blood culture	0	24.8	7.37	1.25	NA	NA	NA	NA	63	10.08	20.6	175	0.39
61502307	1	68	cpa	0	Candida parapsilosis	1	1	0	0	1	0	0	1	1	1	1	1	0	0	0	1	48	0	blood	blood culture	0	28.4	7.71	0.94	NA	NA	NA	NA	51	8.96	29.4	115	0.84
61706969	1	56	cgl	0	Candida glabrata	1	0	1	0	0	0	0	1	1	1	0	0	0	0	1	2	37	20	blood	Fungal culture	0	31	11.28	0.84	NA	NA	NA	NA	49	13.33	9.5	228	0.23
61404035	1	46	cal	1	Candida albicans	1	1	0	0	1	0	0	1	0	1	0	1	1	1	1	1	58	34	blood	blood culture	1	22.1	15.28	0.57	NA	NA	NA	NA	59	16.82	17.3	110	3.37
61607624	1	65	cpa	0	Candida parapsilosis	2	1	0	0	1	0	0	1	1	0	1	1	0	0	1	1	62	0	blood	blood culture	0	27.6	4.4	1.09	NA	NA	NA	NA	69	5.87	9.7	174	1.03
61407516	2	19	ctr	0	Candida tropicalis	1	0	0	0	0	0	0	0	0	0	0	1	0	0	1	0	64	0	blood	blood culture	0	15.7	0.75	0.13	NA	NA	NA	NA	38	0.98	7.5	275	1.24
61502173	1	62	cgu	0	Candida guilliermondi	1	0	0	0	1	0	1	1	1	1	1	1	1	1	0	0	42	33	blood	blood culture	1	28.6	3.99	0.54	NA	NA	NA	NA	71	4.66	178.7	162	0.43
61306230	1	39	cal	1	Candida albicans	1	1	0	0	0	0	0	1	0	0	0	1	0	0	1	1	155	1	blood	blood culture	1	20.5	6.75	1.11	NA	NA	NA	NA	42	8.51	7.1	NA	13.58
61703990	1	74	cgl	0	Candida glabrata	2	0	0	0	1	0	0	1	1	1	0	0	1	1	1	1	37	37	blood	blood culture	1	30.8	6.72	0.72	0.51	178	349	543	282	8.5	24	166	2.53
61700259	1	54	cgu	0	Candida guilliermondi	1	1	0	0	1	0	1	1	1	1	1	1	1	0	0	0	64	7	blood	blood culture	0	25.1	3.47	0.4	NA	NA	NA	NA	52	4.3	14.7	130	0.53
61401596	2	42	cpa	0	Candida parapsilosis	1	1	0	0	1	0	1	1	0	1	1	1	0	0	0	1	53	0	catheter，blood	Fungal culture	0	21.2	6.91	0.59	NA	NA	NA	NA	45	7.86	8.9	132	0.24
61601166	1	85	cal	1	Candida albicans	1	0	0	0	0	0	0	0	1	1	0	0	1	0	1	1	44	18	blood	blood culture	1	35.1	8.38	0.67	NA	NA	NA	NA	67	10.84	9.2	120	0.28
61400455	1	85	cpa	0	Candida parapsilosis	2	1	1	0	1	0	1	1	1	1	1	0	1	0	1	0	55	32	blood	blood culture	0	39.2	3.99	1.2	NA	NA	NA	NA	134	5.41	16	103	0.39
61307317	2	72	cpa	0	Candida parapsilosis	1	1	0	0	1	0	1	1	0	0	1	0	0	0	1	0	39	0	blood	blood culture	0	33	8.34	0.51	NA	NA	NA	NA	37	9.37	53	NA	NA
61607320	2	43	cpa	0	Candida parapsilosis	1	1	0	0	1	0	1	1	1	1	1	1	0	0	1	2	53	0	blood	blood culture	0	28.1	9.17	0.84	NA	NA	NA	NA	51	10.63	103.4	NA	NA
61304028	1	20	cpa	0	Candida parapsilosis	1	0	0	0	0	0	0	1	1	0	0	1	1	0	0	2	33	33	blood	blood culture	1	27.2	8.31	1.44	NA	NA	NA	NA	79	10.48	10.2	115	0.2
61306106	1	60	cpa	0	Candida parapsilosis	1	0	0	0	1	0	0	1	1	1	0	1	1	0	0	2	44	36	catheter，blood	Fungal culture	0	20.3	2.33	0.81	1.54	337	218	566	85	3.25	31.6	156	0.83
61407732	1	55	cpa	0	Candida parapsilosis	1	1	0	0	1	0	1	1	1	1	1	1	1	0	1	1	56	11	blood	blood culture	0	23.9	13.77	0.89	NA	NA	NA	NA	55	15.27	13.6	148	13.49
61400695	2	56	cpa	0	Candida parapsilosis	2	0	0	0	1	0	1	1	1	1	1	1	1	0	1	1	58	44	blood	blood culture	0	24.1	7.25	1.84	NA	NA	NA	NA	28	10.92	17.1	130	0.16
61405960	2	56	cal	1	Candida albicans	1	1	0	0	1	0	0	0	0	1	1	1	0	0	1	0	44	0	blood	blood culture	1	25.7	5.42	1.63	NA	NA	NA	NA	88	7.46	7.2	76.1	1.52
61408555	1	33	cpa	0	Candida parapsilosis	1	0	0	0	1	0	0	1	1	1	1	1	1	0	0	0	35	35	blood	blood culture	0	19.3	2.74	0.29	1.05	100	120	237	44	3.25	7.9	100	0.23
61308188	1	70	cgu	0	Candida guilliermondi	2	1	0	0	1	0	1	1	1	1	1	0	1	1	1	0	39	32	blood	blood culture	0	32.8	13.62	0.75	NA	NA	NA	NA	51	14.57	119	106	0.25
61504607	1	66	cgu	0	Candida guilliermondi	2	0	0	0	1	0	0	1	1	1	1	1	1	0	1	1	30	30	blood	blood culture	0	28	3.54	0.61	NA	NA	NA	NA	50	4.37	9.5	111	0.32
61401315	1	28	cpa	0	Candida parapsilosis	1	0	0	0	1	0	1	1	1	1	1	1	1	1	0	0	34	26	blood	blood culture	1	18.4	2.43	1.01	NA	NA	NA	NA	264	4.07	50.6	130	1.53
61407080	2	79	cpa	0	Candida parapsilosis	2	0	1	0	1	0	1	1	1	1	1	0	1	0	0	1	36	16	blood	blood culture	0	31.9	6.43	0.86	NA	NA	NA	NA	32	8.26	33.7	94	0.57
61402209	1	61	cgu	0	Candida guilliermondi	1	1	0	0	1	0	1	1	1	1	1	1	1	0	0	1	36	5	blood	blood culture	0	26.5	8.45	1.04	NA	NA	NA	NA	64	10.27	23.6	104	1.09
61307439	1	67	cpa	0	Candida parapsilosis	1	1	0	0	1	0	1	1	1	1	1	0	0	0	1	2	37	2	blood，catheter	Fungal culture	0	34.3	3.69	0.54	NA	NA	NA	NA	72	4.65	14.9	64.5	1.48
61304070	1	61	ctr	0	Candida tropicalis	1	0	0	1	1	0	0	1	1	1	0	1	1	0	1	0	46（11）	11	blood	blood culture	0	28.1	3.26	0.85	NA	NA	NA	NA	59	4.36	5.6	38	1.24
61608199	1	74	cgl	0	Candida glabrata	1	0	0	0	0	0	0	1	1	1	1	0	1	0	1	0	49	49	blood	blood culture	0	34.2	7.06	0.57	NA	NA	NA	NA	100	7.83	21.9	70.8	0.43
61610040	1	74	cgu	0	Candida guilliermondi	2	1	1	0	1	0	1	1	1	1	1	0	1	0	1	1	56	35	blood	blood culture	0	30.7	4.4	1.13	NA	NA	NA	NA	41	5.91	14.5	98.3	0.74
61403928	1	47	cgu	0	Candida guilliermondi	1	0	0	0	1	0	1	1	1	1	1	1	1	0	0	1	58	20	blood	blood culture	0	22.4	10.74	0.99	NA	NA	NA	NA	37	12.96	72.6	NA	0.93
61400018	1	70	cgu	0	Candida guilliermondi	1	1	0	0	1	0	1	1	1	1	1	1	1	1	0	1	62	21	blood	blood culture	1	29	13.48	0.77	4.31	159	103	238	116	14.9	169	93	0.88
61505358	2	71	cpa	0	Candida parapsilosis	2	0	1	0	0	0	0	1	0	1	0	1	1	1	1	1	41	0	blood	blood culture	0	29.7	6.77	0.95	NA	NA	NA	NA	23	8.22	3.4	111	0.81
61507095	1	81	cpa	0	Candida parapsilosis	1	0	0	0	0	0	0	0	1	1	0	0	0	0	1	1	47	47	blood	blood culture	1	33.8	9.21	1.74	1.59	502	563	1057	82	12.64	5.2	10.4	0.2
61608209	1	53	cpa	0	Candida parapsilosis	2	0	0	0	1	0	0	1	1	1	1	1	1	0	1	0	63	3	blood	blood culture	0	24.6	2.14	1.28	NA	NA	NA	NA	31	3.89	5.7	NA	NA
61602746	2	54	ctr	0	Candida tropicalis	1	0	0	0	0	0	0	0	0	1	0	1	0	0	1	1	39	0	blood	blood culture	0	23.5	0	0	NA	NA	NA	NA	38	0.04	14	135	0.58
61608012	1	65	cpa	0	Candida parapsilosis	1	1	0	0	1	0	1	1	0	1	1	1	0	0	1	1	49	0	blood	blood culture	0	27.7	3.92	0.86	NA	NA	NA	NA	43	5.31	25.1	NA	NA
61401209	2	39	cpa	0	Candida parapsilosis	1	0	0	0	1	0	1	1	1	1	1	1	1	1	0	1	45	45	blood	blood culture	1	20.6	6.68	0.61	NA	NA	NA	NA	51	7.46	167	312	9.77
61308338	1	70	cpa	0	Candida parapsilosis	2	1	0	0	1	0	0	1	1	1	1	1	1	1	1	1	39	34	blood	blood culture	0	28.9	10.89	0.44	2.6	37	14	50	50	11.57	66.4	39.5	0.46
61405189	1	60	cpa	0	Candida parapsilosis	2	1	0	0	1	1	0	1	1	1	1	1	1	0	0	1	46	10	blood	blood culture	1	26	9.37	0.88	NA	NA	NA	NA	120	10.87	78.1	86.3	1.19
61405554	1	39	cne	0	Cryptococcus neoformans	1	0	0	0	0	0	0	0	0	0	0	1	0	0	0	1	36	0	blood	blood culture	0	20.7	4.93	0.17	0.16	37	234	268	57	5.55	4.9	77.6	5.85
61304738	1	63	cpa	0	Candida parapsilosis	1	1	0	0	1	0	0	1	0	1	1	1	0	0	0	1	58	0	blood	blood culture	0	27.3	3.09	0.7	NA	NA	NA	NA	74	4.17	32.3	NA	NA
61709272	1	89	ctr	0	Candida tropicalis	1	0	0	0	1	0	0	1	1	1	0	1	0	0	1	2	163	0	blood	blood culture	1	28.4	8.36	0.69	NA	NA	NA	NA	72	9.44	23.8	82.4	0.12
61706347	2	33	cct	0	Streptomyces	1	0	0	1	1	0	0	0	0	1	0	1	0	0	1	2	64	0	blood	blood culture	1	26.6	3.26	0.27	NA	NA	NA	NA	27	3.67	4.7	24.4	0.13
61703528	1	56	cgl	0	Candida glabrata	2	0	0	0	0	0	0	1	1	0	1	1	0	0	1	1	40	40	blood	blood culture	0	24.7	7.62	0.76	NA	NA	NA	NA	19	9.02	3.8	17.3	0.34
61507782	1	60	cgl	0	Candida glabrata	1	1	0	0	1	0	1	1	1	1	1	1	1	0	1	0	60	13	blood	blood culture	0	27.8	9.56	0.75	1.29	377	292	682	68	10.56	34.5	87.4	14.29
61701959	1	44	cgu	0	Candida guilliermondi	1	0	0	1	1	0	0	0	0	1	0	1	0	0	0	0	47	0	blood	blood culture	0	21.9	0.14	0.53	NA	NA	NA	NA	56	1.04	11.2	71.6	0.3
61602375	2	74	cgu	0	Candida guilliermondi	1	0	0	1	1	0	0	1	0	1	1	0	0	0	0	1	85	0	blood	blood culture	0	30.7	4.46	1	NA	NA	NA	NA	21	5.79	7.4	72.2	0.23
61307463	2	62	cpa	0	Candida parapsilosis	2	0	0	0	1	0	0	1	1	1	1	1	1	0	0	1	51	51	blood	blood culture	0	27	4.31	2.82	NA	NA	NA	NA	42	8.03	9.7	9.22	0.27
61307587	1	73	cgu	0	Candida guilliermondi	2	0	0	0	1	0	0	1	0	1	1	0	1	0	1	1	80	62	blood	blood culture	1	30.1	4.35	0.41	NA	NA	NA	NA	241	4.93	15.8	135	NA
71306983	1	73	cpa	0	Candida parapsilosis	2	0	0	0	1	0	0	1	1	1	1	0	1	0	1	1	80	61	catheter，blood	Fungal culture	1	30.3	3.78	0.39	NA	NA	NA	NA	406	4.21	24.2	113	2.38
61703495	1	53	cgu	0	Candida guilliermondi	1	1	1	0	1	0	0	1	1	0	1	1	0	0	1	0	68	0	blood	blood culture	0	24.9	4.63	0.73	NA	NA	NA	NA	NA	6.07	29.1	NA	0.32
61703535	1	90	cal	1	Candida albicans	1	0	0	0	1	0	0	1	0	0	0	0	1	1	1	0	115	105	blood	blood culture	1	40.8	0	0	2.16	478	222	820	55	14.01	250.8	174	1.43
61610029	2	61	clu	0	Candida lusitaniae	1	0	0	0	0	0	0	1	1	0	0	1	1	0	1	2	24	9	blood	blood culture	1	24.4	13.01	0.09	1.05	44	14	60	38	13.51	13.3	8.9	0.08
61404929	1	48	ctr	0	Candida tropicalis	1	0	0	0	1	0	0	0	0	0	0	1	0	0	1	0	42	3	blood	blood culture	1	22.9	0.04	0.12	1.23	67	54	123	172	0.24	39.5	178	0.78
61609451	2	70	cgu	0	Candida guilliermondi	2	0	1	0	1	0	0	1	1	1	1	0	1	0	1	0	141	106	blood	blood culture	0	32.8	3.45	1.33	2.64	701	266	990	60	5.39	85.8	59.7	11.28
61501774	2	61	cpa	0	Candida parapsilosis	2	1	1	0	1	0	0	0	0	0	1	1	0	0	1	1	46	0	blood，catheter	blood culture	0	26.6	4	0.85	NA	NA	NA	NA	34	5.35	10.2	83.1	0.23
61700091	1	69	cpa	0	Candida parapsilosis	1	1	0	0	1	0	1	1	0	0	1	0	0	0	0	2	46	0	blood	blood culture	0	33.8	11.53	0.59	NA	NA	NA	NA	50	12.87	25.6	63.5	0.31
61400960	1	34	cpa	0	Candida parapsilosis	1	0	0	0	1	0	1	1	1	1	1	1	0	0	0	1	58	0	blood	blood culture	0	18.6	6.67	0.44	NA	NA	NA	NA	63	7.32	359.8	245	4.6
61405974	2	71	cpa	0	Candida parapsilosis	2	1	0	0	1	0	0	1	0	1	1	1	0	0	1	1	60	0	blood	blood culture	0	29.6	8.59	1.36	NA	NA	NA	NA	27	10.37	26.6	28.3	NA
61601734	1	40	cpa	0	Candida parapsilosis	2	0	0	0	1	0	1	1	1	1	1	1	1	0	1	1	50	12	blood	blood culture	1	20.9	1.08	0.19	0.48	63	129	217	11	1.36	28.6	86.6	0.33
61603453	1	69	cal	1	Candida albicans	1	0	0	0	1	1	0	1	1	1	1	0	0	0	1	2	62	19	blood	blood culture	1	30.7	0.09	0.98	NA	NA	NA	NA	179	1.1	21.5	333	2.59
61608209	1	53	cgu	0	Candida guilliermondi	2	0	0	0	1	0	0	1	1	1	1	1	0	0	1	0	62	2	blood	blood culture	0	24.7	2.14	1.28	1.6	164	102	286	31	3.89	5.7	111	13.93
61301153	1	88	cgl	0	Candida glabrata	1	0	0	0	0	0	0	1	1	1	0	0	1	0	1	0	49	27	blood	blood culture	1	39.6	4.59	2.25	1.29	294	229	522	116	7.24	3.4	10.1	0.2
61610245	1	61	cgu	0	Candida guilliermondi	1	0	0	1	1	0	0	1	1	1	1	1	1	0	1	1	83	7	blood	blood culture	1	26.9	4.91	0.53	NA	NA	NA	NA	29	6.14	23.8	71.9	0.3
61406112	1	63	cpa	0	Candida parapsilosis	1	0	0	0	0	0	1	1	1	1	1	1	1	0	1	1	66	31	blood	blood culture	0	27.4	8.04	1.03	NA	NA	NA	NA	92	11.39	12.7	137	6.59
61403988	1	69	cpa	0	Candida parapsilosis	1	0	0	0	1	1	0	1	1	1	0	0	1	0	1	0	54	0	blood	blood culture	1	32.4	17.5	2.14	NA	NA	NA	NA	138	23.12	61.2	217	2.75
61703671	1	64	cal	1	Candida albicans	1	0	0	0	0	0	0	1	1	1	0	1	1	0	1	1	80	80	blood	blood culture	0	27.5	4.64	0.73	NA	NA	NA	NA	38	5.67	3.8	277	1.25
61709965	2	62	cal	1	Candida albicans	1	1	0	0	1	0	0	1	0	1	1	1	0	0	0	0	75	0	blood	blood culture	0	28.8	9.21	0.51	NA	NA	NA	NA	34	10.25	21.3	NA	NA
61402035	2	55	cpa	0	Candida parapsilosis	1	1	0	0	1	0	1	1	1	1	1	1	1	0	1	1	136	57	catheter，blood	Fungal culture	0	23.9	3.86	1.1	NA	NA	NA	NA	86	5.01	13.8	53.2	0.51
61406708	1	47	cne	0	Cryptococcus neoformans	1	0	0	0	0	1	0	0	0	0	0	1	0	0	1	1	49	15	blood	blood culture	0	22.5	1.9	0.44	0.02	9	421	448	59	2.58	4.1	16.3	0.19
71700488	1	59	ctr	0	Candida tropicalis	1	0	0	0	1	0	0	1	1	0	0	1	1	1	0	1	65	48	blood	blood culture	1	25.7	11.36	0.89	NA	NA	NA	NA	47	12.59	28.1	186	10.67
61700347	1	69	ctr	0	Candida tropicalis	1	1	0	0	0	0	1	0	1	1	1	0	0	0	1	2	61	14	blood	blood culture	1	37	4.62	0.3	NA	NA	NA	NA	186	5.19	145.5	337	1.86
61509548	2	76	cpa	0	Candida parapsilosis	1	0	0	0	0	0	0	1	0	1	1	0	0	0	0	1	57	0	blood	blood culture	0	31.5	7.13	0.34	NA	NA	NA	NA	79	7.82	7.7	467	11.81
61710434	1	90	ctr	0	Candida tropicalis	1	0	0	0	1	1	0	0	1	1	0		0	0	1	0	65	0	blood	blood culture	1	NA	4.44	1.05	NA	NA	NA	NA	61	6.14	12.8	58.7	0.57
61308351	1	47	cgu	0	Candida guilliermondi	1	0	0	1	1	0	1	1	1	1	1	1	1	1	1	1	120	120	blood	blood culture	1	22.2	11.28	0.63	NA	NA	NA	NA	215	12.49	41.9	202	17.03
61401322	2	42	cpa	0	Candida parapsilosis	1	0	0	0	1	1	1	1	1	1	1	1	1	0	0	0	132	8	blood	blood culture	0	21.2	11.74	0.54	NA	NA	NA	NA	38	12.65	34.1	71.3	0.49
61307046	1	72	cpa	0	Candida parapsilosis	2	0	0	0	1	1	0	1	0	1	1	1	1	0	0	1	61	18	blood	blood culture	1	29.8	8.35	0.88	NA	NA	NA	NA	161	9.83	90.6	79.5	1.75
61607476	2	53	cpa	0	Candida parapsilosis	2	1	0	0	1	0	0	1	1	1	1	1	1	0	1	0	120	15	blood	blood culture	0	24.4	6.4	3.11	1.1	317	289	613	50	10.25	15.3	30.9	0.08
61706960	1	74	cgl	0	Candida glabrata	1	1	0	0	1	0	1	1	1	1	1	0	1	0	1	1	98	25	blood	blood culture	0	30.9	4.84	1.16	1.97	304	154	467	102	6.64	30.9	146.2	1.04
61503517	1	80	cgu	0	Candida guilliermondi	1	0	1	0	1	0	0	1	1	1	0	0	1	0	1	1	80	80	blood	blood culture	0	32.8	4.66	0.77	NA	NA	NA	NA	33	6.36	12.6	105	0.53
61604738	2	77	cpa	0	Candida parapsilosis	1	0	0	0	1	0	1	1	0	1	0	0	0	0	0	0	77	0	blood	blood culture	0	35.5	3.17	0.37	NA	NA	NA	NA	64	3.81	5	8.56	0.09
61504496	1	58	cpa	0	Candida parapsilosis	1	0	0	0	0	0	0	1	1	1	0	1	1	0	1	0	72	72	blood	blood culture	0	26.6	11.35	2.23	NA	NA	NA	NA	48	14.48	12.3	96.2	0.3
61401014	1	47	cpa	0	Candida parapsilosis	2	0	1	1	1	0	1	1	1	1	1	1	1	1	1	1	140	140	blood	blood culture	1	22.3	9.21	2.59	NA	NA	NA	NA	63	12.28	10.2	92.2	0.37
61703523	2	59	cgu	0	Candida guilliermondi	1	0	0	0	0	0	0	1	0	1	1	1	1	1	1	1	92	92	blood	blood culture	0	25.9	5.04	0.99	NA	NA	NA	NA	39	6.41	25.7	30.2	0.24
61302854	1	56	cal	1	Candida albicans	2	0	0	0	0	0	0	0	0	0	0	1	1	0	0	0	85	70	blood	blood culture	0	25.6	4.5	0.86	NA	NA	NA	NA	66	6.27	8.9	15.3	NA
61401319	2	38	cgu	0	Candida guilliermondi	2	0	0	1	1	0	0	1	1	1	1	1	1	1	0	1	130	97	blood	blood culture	1	19.5	7.4	0.71	1.52	162	107	272	24	8.37	7.1	NA	0.3
61404974	2	38	cpa	0	Candida parapsilosis	2	0	0	1	1	0	0	1	1	1	1	1	1	0	1	1	240	119	blood	blood culture	0	19.5	15.14	1.75	NA	NA	NA	NA	38	19.95	27.5	243	0.12
61607343	2	80	cpa	0	Candida parapsilosis	2	0	0	0	1	1	0	1	0	1	0	0	0	0	1	1	89	0	blood	blood culture	0	33.3	6.43	0.37	NA	NA	NA	NA	79	7.52	11.5	101	0.61
61501226	1	66	cgl	0	Candida glabrata	1	0	0	0	0	0	0	1	0	0	0	0	1	0	1	2	106	0	blood	blood culture	0	34.4	6.69	0.75	NA	NA	NA	NA	34	8.58	5.7	29.4	0.02
61607345	2	80	cgu	0	Candida guilliermondi	2	0	0	0	1	1	0	1	0	1	1	0	0	0	1	1	87	0	blood	blood culture	0	33.3	6.43	0.37	NA	NA	NA	NA	79	7.52	11.5	101	0.61
61401347	1	29	cpa	0	Candida parapsilosis	1	0	1	1	1	1	0	0	1	0	0	1	0	0	1	1	75	2	blood	blood culture	1	18.5	10.41	0.75	NA	NA	NA	NA	80	11.59	16.1	456	2.34
71307424	2	77	cpa	0	Candida parapsilosis	2	0	0	0	0	1	0	1	1	1	0	0	1	0	1	1	68	68	catheter，blood	Fungal culture	0	31.5	11.54	2.05	NA	NA	NA	NA	144	14.92	12.6	18.3	0.12
61500812	1	28	cpa	0	Candida parapsilosis	1	0	1	1	1	0	0	1	1	1	1	1	1	0	1	1	168	30	blood	blood culture	0	18.1	4.02	1.6	NA	NA	NA	NA	36	5.7	19.3	13.9	NA
61406588	2	89	cgu	0	Candida guilliermondi	1	0	0	0	1	1	0	1	1	1	1	0	1	1	0	1	81	81	blood	blood culture	1	37.1	4.4	0.96	NA	NA	NA	NA	80	5.56	18.6	4.38	0.94
61400415	1	93	cpa	0	Candida parapsilosis	2	0	1	0	1	0	0	1	1	1	1	0	1	0	0	1	128	123	blood	blood culture	1	41.5	6.99	1.53	NA	NA	NA	NA	138	9.05	8.2	91.8	0.24
61400261	1	21	cpa	0	Candida parapsilosis	1	0	0	0	0	0	0	0	0	1	0	1	0	0	1	1	126	35	blood	blood culture	1	14.5	3.47	0.6	0.22	24	110	131	39	4.23	13.7	71.6	0.39
61405494	2	38	cgu	0	Candida guilliermondi	2	0	0	1	1	0	0	1	1	1	1	1	1	0	1	1	240	120	blood	blood culture	0	19.6	7.16	0.83	NA	NA	NA	NA	31	9.36	27.9	229	0.12
61303744	2	52	cpa	0	Candida parapsilosis	2	0	1	0	1	0	1	1	1	1	1	1	1	1	1	1	100	100	blood	blood culture	1	23.1	7.04	1.47	3.24	636	196	844	58	9.21	11.2	211	0.82
61400012	1	93	cgu	0	Candida guilliermondi	2	1	1	0	1	0	0	1	1	1	1	0	1	0	1	1	135	120	blood	blood culture	1	38.3	10.44	0.89	NA	NA	NA	NA	62	11.49	22.9	68.9	0.15
61307538	1	75	cpa	0	Candida parapsilosis	1	0	1	0	1	0	0	1	1	1	0	0	1	0	0	1	152	148	blood	blood culture	1	30.9	4.49	1.16	0.55	48	89	141	30	6.12	6.1	97.4	0.32
61700892	1	59	cgu	0	Candida guilliermondi	2	0	1	0	1	0	0	1	0	1	1	1	0	1	1	0	241	0	blood	blood culture	1	27.8	1.61	0.83	NA	NA	NA	NA	92	2.73	24.4	30.1	0.74
61400847	2	92	cgu	0	Candida guilliermondi	2	0	0	0	1	0	0	1	1	1	0	0	1	1	0	1	367	358	blood	blood culture	1	38	5.89	2.13	NA	NA	NA	NA	51	9.14	7.5	21.3	0.2
61705390	1	60	ctr	0	Candida tropicalis	2	0	1	0	1	0	0	1	1	1	1	1	0	1	1	2	243	0	blood	blood culture	1	28.4	6.23	1.03	NA	NA	NA	NA	222	7.41	9.7	156	2.08
61401447	1	87	cpa	0	Candida parapsilosis	2	0	0	0	1	0	0	1	1	1	1	0	1	1	0	1	180	123	blood	blood culture	1	35.8	8.36	2.57	0.19	353	1816	2170	66	11.63	4.5	28.3	0.33
61308484	1	79	cal	1	Candida albicans	2	0	1	0	0	0	0	1	1	1	0	0	1	1	1	1	324	36	blood	blood culture	0	31.9	5.01	1.21	2.58	642	249	900	93	6.74	3.1	15	0.97
61306162	2	58	cal	1	Candida albicans	1	0	0	0	0	0	1	0	0	0	0	1	0	0	1	1	21	0	blood	blood culture	1	25.2	3.4	2.42	0.78	360	462	900	72	6.13	33.9	29.7	0.53
61306976	1	1	cal	1	Candida albicans	1	0	0	0	0	0	0	0	1	0	0	1	0	0	0	0	28	0	blood	blood culture	0	14.7	5.19	2.5	0		0	0	NA	7.84	156	15	NA
61301845	2	72	cal	1	Candida albicans	1	0	1	0	0	1	0	0	0	0	0	1	0	0	1	1	33	0	blood	blood culture	0	29.7	7.7	0.58	1.68	146	87	233	324	8.84	5.7	NA	NA
