# Supplementary material for: Machine-learning based prediction and analysis of prognostic risk factors in patients with candidemia and bacteraemia: a 5-year analysis
Source: PeerJ. 2022 Jun 15;10:e13594. doi: 10.7717/peerj.13594 (PMC9206432; doi:10.7717/peerj.13594)
Supplement: Supplemental Information 6 [file peerj-10-13594-s006.txt]

Gender  male=1, female=2
Candida albicans, 0=Yes, 1=No
single fungal and multi-fungal infections, single=1, multi=2
Solid tumor, Yes=0, No=1
Diabetes, No=0, Yes=1
Pancreatitis, No=0, Yes=1
Total parenteral nutrition, No=0, Yes=1
Renal failure, No=0, Yes=1
Recent surgery (within 2 weeks), No=0, Yes=1
Urinary catheter, No=0, Yes=1
Gastric tube, No=0, Yes=1
Central venous catheter, No=0, Yes=1
Drainage catheter, No=0, Yes=1
Hypoproteinemia, No=0, Yes=1
Invasive mechanical ventilation, No=0, Yes=1
Endotoxic shock, No=0, Yes=1
Multiple hospitalizations within 2 years, N=0, Yes=1
Persistent fungal infection, No=0, Yes=1, Not measured=2
Death, Death=1, Survival=0
